# Supplementary material for: MAIT cells protect against sterile lung injury
Source: Cell Rep. Author manuscript; Available in PMC 2025 Jul 17. (PMC7617896; doi:10.1016/j.celrep.2025.115275)
Supplement: Supplemental Table 2 [file EMS206836-supplement-Supplemental_Table_2.xlsx]

## Sheet: Naïve MAIT_Bleo_D3vsBleo_D0_DEG
Gene	Gene Description	Log2 Fold Change	P value	Adjusted P value
Ighmbp2	immunoglobulin mu binding protein 2 [Source:MGI Symbol;Acc:MGI:99954]	22.9085	2.32845e-15	2.97292e-12
Chst14	carbohydrate (N-acetylgalactosamine 4-0) sulfotransferase 14 [Source:MGI Symbol;Acc:MGI:1919386]	22.5507	7.85777e-09	8.20852e-07
Kdm8	lysine (K)-specific demethylase 8 [Source:MGI Symbol;Acc:MGI:1924285]	22.3105	5.94401e-11	1.36605e-08
Ncapg	non-SMC condensin I complex, subunit G [Source:MGI Symbol;Acc:MGI:1930197]	22.1464	1.44664e-08	1.30892e-06
Cryzl2	crystallin zeta like 2 [Source:MGI Symbol;Acc:MGI:2448516]	22.0922	1.56887e-08	1.39751e-06
Ccdc181	coiled-coil domain containing 181 [Source:MGI Symbol;Acc:MGI:1922145]	22.0171	1.75493e-08	1.52772e-06
Gnb1l	guanine nucleotide binding protein (G protein), beta polypeptide 1-like [Source:MGI Symbol;Acc:MGI:1338057]	22.0013	2.93666e-10	4.91543e-08
Lrrc29	leucine rich repeat containing 29 [Source:MGI Symbol;Acc:MGI:2443262]	21.9982	1.01298e-09	1.40243e-07
Lrrc20	leucine rich repeat containing 20 [Source:MGI Symbol;Acc:MGI:2387182]	21.9132	2.04814e-08	1.7179e-06
3110053B16Rik	RIKEN cDNA 3110053B16 gene [Source:MGI Symbol;Acc:MGI:1920435]	21.7974	2.43139e-08	1.9815e-06
Klhdc10	kelch domain containing 10 [Source:MGI Symbol;Acc:MGI:1924038]	21.6499	1.42186e-11	4.95109e-09
Angel1	angel homolog 1 [Source:MGI Symbol;Acc:MGI:1915987]	21.6174	3.16325e-08	2.456e-06
Gnb5	guanine nucleotide binding protein (G protein), beta 5 [Source:MGI Symbol;Acc:MGI:101848]	21.6156	3.41423e-11	8.71843e-09
Mettl21a	methyltransferase like 21A [Source:MGI Symbol;Acc:MGI:1914349]	21.5968	2.55742e-11	7.49034e-09
Gm11707	predicted gene 11707 [Source:MGI Symbol;Acc:MGI:3651836]	21.5951	1.60093e-11	5.25607e-09
Calhm2	calcium homeostasis modulator family member 2 [Source:MGI Symbol;Acc:MGI:1919941]	21.5294	3.60216e-08	2.74122e-06
F2rl3	coagulation factor II (thrombin) receptor-like 3 [Source:MGI Symbol;Acc:MGI:1298207]	21.5203	3.65072e-08	2.74186e-06
Boll	boule homolog, RNA binding protein [Source:MGI Symbol;Acc:MGI:1922638]	21.5044	3.73704e-08	2.77047e-06
Ehhadh	enoyl-Coenzyme A, hydratase/3-hydroxyacyl Coenzyme A dehydrogenase [Source:MGI Symbol;Acc:MGI:1277964]	21.4971	3.77606e-08	2.7795e-06
Gm10605	predicted gene 10605 [Source:MGI Symbol;Acc:MGI:3642596]	21.4643	4.19208e-09	4.86578e-07
Ap4m1	adaptor-related protein complex AP-4, mu 1 [Source:MGI Symbol;Acc:MGI:1337063]	21.389	4.41958e-08	3.0779e-06
Gbp2b	guanylate binding protein 2b [Source:MGI Symbol;Acc:MGI:95666]	21.3833	4.456e-08	3.08457e-06
Hmmr	hyaluronan mediated motility receptor (RHAMM) [Source:MGI Symbol;Acc:MGI:104667]	21.372	3.16426e-11	8.45594e-09
Gm16675	predicted gene, 16675 [Source:MGI Symbol;Acc:MGI:4439599]	21.3661	4.5686e-08	3.12487e-06
Tmed8	transmembrane p24 trafficking protein 8 [Source:MGI Symbol;Acc:MGI:1923480]	21.2965	1.1081e-10	2.21294e-08
Ggt7	gamma-glutamyltransferase 7 [Source:MGI Symbol;Acc:MGI:1913385]	21.2818	5.1602e-08	3.48799e-06
Plpp2	phospholipid phosphatase 2 [Source:MGI Symbol;Acc:MGI:1354945]	21.2423	5.46463e-08	3.65082e-06
Car5b	carbonic anhydrase 5b, mitochondrial [Source:MGI Symbol;Acc:MGI:1926249]	21.2244	5.60747e-08	3.7056e-06
Srbd1	S1 RNA binding domain 1 [Source:MGI Symbol;Acc:MGI:1925836]	21.2144	5.68694e-08	3.72783e-06
Zmym6	zinc finger, MYM-type 6 [Source:MGI Symbol;Acc:MGI:106505]	21.2108	5.71723e-08	3.72783e-06
Cd200r4	CD200 receptor 4 [Source:MGI Symbol;Acc:MGI:3036289]	21.1383	6.34497e-08	4.07319e-06
Angptl2	angiopoietin-like 2 [Source:MGI Symbol;Acc:MGI:1347002]	21.088	1.51343e-10	2.80496e-08
Gtf3c4	general transcription factor IIIC, polypeptide 4 [Source:MGI Symbol;Acc:MGI:2138937]	21.043	7.34768e-10	1.0554e-07
Hirip3	HIRA interacting protein 3 [Source:MGI Symbol;Acc:MGI:2142364]	20.9796	7.96661e-08	5.0858e-06
Trav16	T cell receptor alpha variable 16 [Source:MGI Symbol;Acc:MGI:3702130]	20.9583	8.20968e-08	5.18338e-06
Camkk1	calcium/calmodulin-dependent protein kinase kinase 1, alpha [Source:MGI Symbol;Acc:MGI:1891766]	20.9429	1.63733e-10	2.93977e-08
Tpk1	thiamine pyrophosphokinase [Source:MGI Symbol;Acc:MGI:1352500]	20.9141	2.65237e-10	4.54902e-08
AA467197	expressed sequence AA467197 [Source:MGI Symbol;Acc:MGI:3034182]	20.9104	8.79079e-08	5.46027e-06
Zfp712	zinc finger protein 712 [Source:MGI Symbol;Acc:MGI:1925501]	20.8051	6.71938e-11	1.51397e-08
Ints6l	integrator complex subunit 6 like [Source:MGI Symbol;Acc:MGI:2442593]	20.8046	1.02121e-07	6.29304e-06
Aldoc	aldolase C, fructose-bisphosphate [Source:MGI Symbol;Acc:MGI:101863]	20.8024	1.0241e-07	6.29304e-06
Gfod2	glucose-fructose oxidoreductase domain containing 2 [Source:MGI Symbol;Acc:MGI:1917825]	20.7492	4.34341e-09	4.99102e-07
5830416I19Rik	RIKEN cDNA 5830416I19 gene [Source:MGI Symbol;Acc:MGI:1922007]	20.7469	8.24623e-11	1.78788e-08
Mis18bp1	MIS18 binding protein 1 [Source:MGI Symbol;Acc:MGI:2145099]	20.7269	3.25022e-10	5.26032e-08
Rad54b	RAD54 homolog B (S. cerevisiae) [Source:MGI Symbol;Acc:MGI:3605986]	20.6666	1.24164e-07	7.58917e-06
Pbk	PDZ binding kinase [Source:MGI Symbol;Acc:MGI:1289156]	20.6201	1.32548e-07	8.05878e-06
Cdkl2	cyclin-dependent kinase-like 2 (CDC2-related kinase) [Source:MGI Symbol;Acc:MGI:1858227]	20.6131	1.33895e-07	8.09783e-06
Aldh6a1	aldehyde dehydrogenase family 6, subfamily A1 [Source:MGI Symbol;Acc:MGI:1915077]	20.5933	1.11076e-10	2.21294e-08
Cacnb1	calcium channel, voltage-dependent, beta 1 subunit [Source:MGI Symbol;Acc:MGI:102522]	20.5892	1.38407e-07	8.271e-06
Dhx33	DEAH (Asp-Glu-Ala-His) box polypeptide 33 [Source:MGI Symbol;Acc:MGI:2445102]	20.5882	4.15314e-11	1.0154e-08
Gm48369	predicted gene, 48369 [Source:MGI Symbol;Acc:MGI:6097840]	20.5871	1.38918e-07	8.271e-06
1700023H06Rik	RIKEN cDNA 1700023H06 gene [Source:MGI Symbol;Acc:MGI:1916692]	20.5674	2.95157e-10	4.91543e-08
Ddias	DNA damage-induced apoptosis suppressor [Source:MGI Symbol;Acc:MGI:1921291]	20.5453	1.47071e-07	8.66662e-06
Rad51ap1	RAD51 associated protein 1 [Source:MGI Symbol;Acc:MGI:1098224]	20.5321	1.4999e-07	8.79357e-06
4930481B07Rik	RIKEN cDNA 4930481B07 gene [Source:MGI Symbol;Acc:MGI:1922187]	20.4675	1.64209e-07	9.48201e-06
Fam69b	family with sequence similarity 69, member B [Source:MGI Symbol;Acc:MGI:1927576]	20.462	1.65407e-07	9.50346e-06
Nqo1	NAD(P)H dehydrogenase, quinone 1 [Source:MGI Symbol;Acc:MGI:103187]	20.4437	4.86892e-09	5.48517e-07
8430429K09Rik	RIKEN cDNA 8430429K09 gene [Source:MGI Symbol;Acc:MGI:1918773]	20.4299	1.7277e-07	9.8282e-06
Bace1	beta-site APP cleaving enzyme 1 [Source:MGI Symbol;Acc:MGI:1346542]	20.4227	2.41086e-09	3.01121e-07
Gm43359	predicted gene 43359 [Source:MGI Symbol;Acc:MGI:5663496]	20.4176	1.75991e-07	9.96215e-06
Ckap2l	cytoskeleton associated protein 2-like [Source:MGI Symbol;Acc:MGI:1917716]	20.3476	1.94046e-07	1.09303e-05
Bard1	BRCA1 associated RING domain 1 [Source:MGI Symbol;Acc:MGI:1328361]	20.3371	1.83964e-09	2.34881e-07
Csrp2	cysteine and glycine-rich protein 2 [Source:MGI Symbol;Acc:MGI:1202907]	20.2922	2.09662e-07	1.16508e-05
Ppip5k1	diphosphoinositol pentakisphosphate kinase 1 [Source:MGI Symbol;Acc:MGI:2443281]	20.2805	2.12976e-07	1.17493e-05
Senp8	SUMO/sentrin specific peptidase 8 [Source:MGI Symbol;Acc:MGI:1918849]	20.2784	2.13698e-07	1.17493e-05
P4htm	prolyl 4-hydroxylase, transmembrane (endoplasmic reticulum) [Source:MGI Symbol;Acc:MGI:1921693]	20.2267	2.29412e-07	1.24173e-05
Gm47260	predicted gene, 47260 [Source:MGI Symbol;Acc:MGI:6096093]	20.2236	2.3017e-07	1.24173e-05
Gm43769	predicted gene 43769 [Source:MGI Symbol;Acc:MGI:5663906]	20.1716	2.47623e-07	1.32964e-05
Dlg4	discs large MAGUK scaffold protein 4 [Source:MGI Symbol;Acc:MGI:1277959]	20.1706	3.54482e-10	5.57993e-08
Ttc21b	tetratricopeptide repeat domain 21B [Source:MGI Symbol;Acc:MGI:1920918]	20.1656	2.49714e-07	1.33464e-05
Atp6v0d2	ATPase, H+ transporting, lysosomal V0 subunit D2 [Source:MGI Symbol;Acc:MGI:1924415]	20.1291	5.75245e-10	8.41425e-08
Pheta2	PH domain containing endocytic trafficking adaptor 2 [Source:MGI Symbol;Acc:MGI:2443609]	20.1048	5.65169e-10	8.41425e-08
Dgcr8	DGCR8, microprocessor complex subunit [Source:MGI Symbol;Acc:MGI:2151114]	20.0862	2.78363e-07	1.46728e-05
Slc23a1	solute carrier family 23 (nucleobase transporters), member 1 [Source:MGI Symbol;Acc:MGI:1341903]	20.0811	2.80461e-07	1.47159e-05
Ccdc157	coiled-coil domain containing 157 [Source:MGI Symbol;Acc:MGI:3041210]	20.0625	2.87732e-07	1.49653e-05
Cenpk	centromere protein K [Source:MGI Symbol;Acc:MGI:1926210]	20.0618	2.88005e-07	1.49653e-05
Lmbr1	limb region 1 [Source:MGI Symbol;Acc:MGI:1861746]	20.0592	2.89122e-07	1.49653e-05
Gpld1	glycosylphosphatidylinositol specific phospholipase D1 [Source:MGI Symbol;Acc:MGI:106604]	20.0485	2.93544e-07	1.51261e-05
Uevld	UEV and lactate/malate dehyrogenase domains [Source:MGI Symbol;Acc:MGI:1860490]	20.0398	2.96092e-07	1.51892e-05
Ppm1n	protein phosphatase, Mg2+/Mn2+ dependent, 1N (putative) [Source:MGI Symbol;Acc:MGI:2142330]	20.027	3.02287e-07	1.54381e-05
2610318N02Rik	RIKEN cDNA 2610318N02 gene [Source:MGI Symbol;Acc:MGI:1917708]	20.0177	3.05902e-07	1.55536e-05
Mfsd3	major facilitator superfamily domain containing 3 [Source:MGI Symbol;Acc:MGI:1916822]	19.9182	3.50552e-07	1.77453e-05
Nfatc2ip	nuclear factor of activated T cells, cytoplasmic, calcineurin dependent 2 interacting protein [Source:MGI Symbol;Acc:MGI:1329015]	19.9125	3.12299e-10	5.12662e-08
Rbak	RB-associated KRAB zinc finger [Source:MGI Symbol;Acc:MGI:1927369]	19.9119	5.31725e-11	1.24695e-08
Tsen2	tRNA splicing endonuclease subunit 2 [Source:MGI Symbol;Acc:MGI:2141599]	19.8462	2.09723e-08	1.72138e-06
Zfp235	zinc finger protein 235 [Source:MGI Symbol;Acc:MGI:1929117]	19.8095	5.18258e-10	7.9404e-08
Paqr3	progestin and adipoQ receptor family member III [Source:MGI Symbol;Acc:MGI:2679683]	19.6539	4.98365e-07	2.51172e-05
C530050E15Rik	RIKEN cDNA C530050E15 gene [Source:MGI Symbol;Acc:MGI:2444135]	18.8123	4.22334e-08	2.97733e-06
Ddx60	DEAD (Asp-Glu-Ala-Asp) box polypeptide 60 [Source:MGI Symbol;Acc:MGI:2384570]	11.9889	6.59168e-15	6.88591e-12
Rhbdf2	rhomboid 5 homolog 2 [Source:MGI Symbol;Acc:MGI:2442473]	11.6857	1.42813e-07	8.45908e-06
Samd11	sterile alpha motif domain containing 11 [Source:MGI Symbol;Acc:MGI:2446220]	11.5056	1.02236e-11	3.67124e-09
Eno3	enolase 3, beta muscle [Source:MGI Symbol;Acc:MGI:95395]	11.2661	1.36935e-16	2.26711e-13
Gtf2h4	general transcription factor II H, polypeptide 4 [Source:MGI Symbol;Acc:MGI:1338799]	11.2367	2.32208e-13	1.66769e-10
Lrrcc1	leucine rich repeat and coiled-coil domain containing 1 [Source:MGI Symbol;Acc:MGI:1918960]	11.2116	5.98156e-06	0.000265383
Chm	choroidermia (RAB escort protein 1) [Source:MGI Symbol;Acc:MGI:892979]	11.1834	1.72125e-05	0.000703873
Nckipsd	NCK interacting protein with SH3 domain [Source:MGI Symbol;Acc:MGI:1931834]	11.1189	1.17044e-17	6.72476e-14
Cmpk2	cytidine monophosphate (UMP-CMP) kinase 2, mitochondrial [Source:MGI Symbol;Acc:MGI:99830]	11.0763	3.00826e-06	0.000139951
Apol9b	apolipoprotein L 9b [Source:MGI Symbol;Acc:MGI:1919148]	11.0008	1.09011e-16	2.26711e-13
Mbd5	methyl-CpG binding domain protein 5 [Source:MGI Symbol;Acc:MGI:2138934]	10.9079	0.000960367	0.0232818
Trim23	tripartite motif-containing 23 [Source:MGI Symbol;Acc:MGI:1933161]	10.9063	8.66555e-05	0.00297241
Fbxo27	F-box protein 27 [Source:MGI Symbol;Acc:MGI:2685007]	10.8912	1.18945e-06	5.89137e-05
F2rl2	coagulation factor II (thrombin) receptor-like 2 [Source:MGI Symbol;Acc:MGI:1298208]	10.8896	1.54435e-06	7.55154e-05
Casp1	caspase 1 [Source:MGI Symbol;Acc:MGI:96544]	10.7975	1.38106e-16	2.26711e-13
Mis12	MIS12 kinetochore complex component [Source:MGI Symbol;Acc:MGI:1914389]	10.7652	7.36263e-14	6.04314e-11
Ifi211	interferon activated gene 211 [Source:MGI Symbol;Acc:MGI:3041120]	10.7246	0.000270119	0.00793847
Mx1	MX dynamin-like GTPase 1 [Source:MGI Symbol;Acc:MGI:97243]	10.6721	7.41525e-17	2.17842e-13
Msto1	misato 1, mitochondrial distribution and morphology regulator [Source:MGI Symbol;Acc:MGI:2385175]	10.6111	3.56618e-12	1.46353e-09
Ankib1	ankyrin repeat and IBR domain containing 1 [Source:MGI Symbol;Acc:MGI:1918047]	10.4885	1.535e-05	0.000640566
Kifc2	kinesin family member C2 [Source:MGI Symbol;Acc:MGI:109187]	10.4441	1.1486e-06	5.71364e-05
Casp2	caspase 2 [Source:MGI Symbol;Acc:MGI:97295]	10.3951	1.20809e-05	0.000510375
Themis2	thymocyte selection associated family member 2 [Source:MGI Symbol;Acc:MGI:2446213]	10.36	0.000636982	0.016788
Cdk20	cyclin-dependent kinase 20 [Source:MGI Symbol;Acc:MGI:2145349]	10.3562	2.17103e-07	1.18797e-05
Pcnx	pecanex homolog [Source:MGI Symbol;Acc:MGI:1891924]	10.3361	1.11697e-10	2.21294e-08
Chtf18	CTF18, chromosome transmission fidelity factor 18 [Source:MGI Symbol;Acc:MGI:2384887]	10.314	0.0011891	0.0279143
Mapk7	mitogen-activated protein kinase 7 [Source:MGI Symbol;Acc:MGI:1346347]	10.2903	0.00149731	0.0336047
Poc1b	POC1 centriolar protein B [Source:MGI Symbol;Acc:MGI:1918511]	10.219	0.0015875	0.0350808
Apol9a	apolipoprotein L 9a [Source:MGI Symbol;Acc:MGI:3606001]	10.2099	6.04999e-14	5.34772e-11
Slx4	SLX4 structure-specific endonuclease subunit homolog (S. cerevisiae) [Source:MGI Symbol;Acc:MGI:106299]	10.195	0.00015919	0.00505914
Myo3b	myosin IIIB [Source:MGI Symbol;Acc:MGI:2448580]	10.193	9.35032e-11	1.98971e-08
Wwox	WW domain-containing oxidoreductase [Source:MGI Symbol;Acc:MGI:1931237]	10.186	1.67924e-07	9.60008e-06
Fam71b	family with sequence similarity 71, member B [Source:MGI Symbol;Acc:MGI:3650836]	10.1711	0.001689	0.0368772
Mtmr4	myotubularin related protein 4 [Source:MGI Symbol;Acc:MGI:2180699]	10.1585	1.57777e-05	0.000654519
1700028E10Rik	RIKEN cDNA 1700028E10 gene [Source:MGI Symbol;Acc:MGI:1916713]	10.089	0.000265597	0.00782922
Zhx3	zinc fingers and homeoboxes 3 [Source:MGI Symbol;Acc:MGI:2444772]	10.0604	2.70205e-05	0.00108185
Mcm8	minichromosome maintenance 8 homologous recombination repair factor [Source:MGI Symbol;Acc:MGI:1913884]	10.0386	0.00110028	0.0261225
Eif5a2	eukaryotic translation initiation factor 5A2 [Source:MGI Symbol;Acc:MGI:1933735]	10.0384	3.87378e-05	0.00148875
Siah1b	siah E3 ubiquitin protein ligase 1B [Source:MGI Symbol;Acc:MGI:108063]	10.012	0.000204693	0.00628912
Manea	mannosidase, endo-alpha [Source:MGI Symbol;Acc:MGI:2444484]	9.99329	7.45142e-06	0.000328062
Glmn	glomulin, FKBP associated protein [Source:MGI Symbol;Acc:MGI:2141180]	9.96289	1.67865e-05	0.000691375
N4bp1	NEDD4 binding protein 1 [Source:MGI Symbol;Acc:MGI:2136825]	9.93004	2.60738e-11	7.49034e-09
St14	suppression of tumorigenicity 14 (colon carcinoma) [Source:MGI Symbol;Acc:MGI:1338881]	9.91668	0.00241309	0.0478084
Xcr1	chemokine (C motif) receptor 1 [Source:MGI Symbol;Acc:MGI:1346338]	9.90149	1.35211e-10	2.58104e-08
D030028A08Rik	RIKEN cDNA D030028A08 gene [Source:MGI Symbol;Acc:MGI:2441931]	9.90125	4.36001e-05	0.00162139
Polr3f	polymerase (RNA) III (DNA directed) polypeptide F [Source:MGI Symbol;Acc:MGI:1924086]	9.81243	0.00185652	0.0395793
Tcea2	transcription elongation factor A (SII), 2 [Source:MGI Symbol;Acc:MGI:107368]	9.81022	0.0022632	0.045786
Ube2o	ubiquitin-conjugating enzyme E2O [Source:MGI Symbol;Acc:MGI:2444266]	9.70826	0.000121785	0.0039907
Zfp606	zinc finger protein 606 [Source:MGI Symbol;Acc:MGI:1914620]	9.69188	4.87791e-05	0.00179363
Klhl11	kelch-like 11 [Source:MGI Symbol;Acc:MGI:2388648]	9.69057	0.00219759	0.0446947
Oxsr1	oxidative-stress responsive 1 [Source:MGI Symbol;Acc:MGI:1917378]	9.68101	5.30306e-05	0.00192232
Def8	differentially expressed in FDCP 8 [Source:MGI Symbol;Acc:MGI:1346331]	9.67435	0.000776071	0.0194713
Sord	sorbitol dehydrogenase [Source:MGI Symbol;Acc:MGI:98266]	9.66772	2.25453e-05	0.000915433
Repin1	replication initiator 1 [Source:MGI Symbol;Acc:MGI:1889817]	9.66574	4.88561e-05	0.00179363
Nfxl1	nuclear transcription factor, X-box binding-like 1 [Source:MGI Symbol;Acc:MGI:1923646]	9.6315	0.00160459	0.0353902
Sphk1	sphingosine kinase 1 [Source:MGI Symbol;Acc:MGI:1316649]	9.62905	5.81179e-05	0.00208698
Slfn5	schlafen 5 [Source:MGI Symbol;Acc:MGI:1329004]	9.5696	3.14805e-08	2.456e-06
Supt7l	suppressor of Ty 7-like [Source:MGI Symbol;Acc:MGI:1919445]	9.56515	5.78475e-10	8.41425e-08
Dopey1	dopey family member 1 [Source:MGI Symbol;Acc:MGI:1289294]	9.50468	3.33711e-05	0.00130431
Tepsin	TEPSIN, adaptor related protein complex 4 accessory protein [Source:MGI Symbol;Acc:MGI:1926027]	9.50288	0.000102718	0.00345127
Dhx58	DEXH (Asp-Glu-X-His) box polypeptide 58 [Source:MGI Symbol;Acc:MGI:1931560]	9.48688	8.94051e-23	1.02735e-18
Gpr15	G protein-coupled receptor 15 [Source:MGI Symbol;Acc:MGI:1918473]	9.47993	1.24297e-05	0.000523184
Zscan21	zinc finger and SCAN domain containing 21 [Source:MGI Symbol;Acc:MGI:99182]	9.45042	0.000603279	0.0160469
Tmem237	transmembrane protein 237 [Source:MGI Symbol;Acc:MGI:2138365]	9.44512	8.86722e-05	0.00301459
Gm37176	predicted gene, 37176 [Source:MGI Symbol;Acc:MGI:5610404]	9.4237	0.000679746	0.0174972
Yeats2	YEATS domain containing 2 [Source:MGI Symbol;Acc:MGI:2447762]	9.40293	7.79226e-05	0.00269701
Ccr3	chemokine (C-C motif) receptor 3 [Source:MGI Symbol;Acc:MGI:104616]	9.38819	0.00245292	0.0484304
Dusp14	dual specificity phosphatase 14 [Source:MGI Symbol;Acc:MGI:1927168]	9.38045	6.24806e-05	0.0022228
Trav17	T cell receptor alpha variable 17 [Source:MGI Symbol;Acc:MGI:3702128]	9.36905	0.000128018	0.00416729
Dcaf6	DDB1 and CUL4 associated factor 6 [Source:MGI Symbol;Acc:MGI:1921356]	9.346	0.00082469	0.0204235
Stam	signal transducing adaptor molecule (SH3 domain and ITAM motif) 1 [Source:MGI Symbol;Acc:MGI:1329014]	9.32948	9.52457e-06	0.000406866
Pltp	phospholipid transfer protein [Source:MGI Symbol;Acc:MGI:103151]	9.30128	0.000398812	0.0112598
Rpusd1	RNA pseudouridylate synthase domain containing 1 [Source:MGI Symbol;Acc:MGI:1919186]	9.26758	3.48567e-05	0.00135414
Gas2	growth arrest specific 2 [Source:MGI Symbol;Acc:MGI:95657]	9.26431	0.000253228	0.00749959
Snai3	snail family zinc finger 3 [Source:MGI Symbol;Acc:MGI:1353563]	9.25923	4.34587e-05	0.00162138
Bclaf3	Bclaf1 and Thrap3 family member 3 [Source:MGI Symbol;Acc:MGI:2685992]	9.2549	2.59702e-05	0.0010471
Pde5a	phosphodiesterase 5A, cGMP-specific [Source:MGI Symbol;Acc:MGI:2651499]	9.25154	0.000421685	0.0117716
Zfp512	zinc finger protein 512 [Source:MGI Symbol;Acc:MGI:1917345]	9.22512	0.00203672	0.0421692
Zfp324	zinc finger protein 324 [Source:MGI Symbol;Acc:MGI:2444641]	9.22174	0.00113029	0.0267246
Diexf	digestive organ expansion factor homolog (zebrafish) [Source:MGI Symbol;Acc:MGI:2138080]	9.20522	3.82418e-05	0.00147958
Fcgr4	Fc receptor, IgG, low affinity IV [Source:MGI Symbol;Acc:MGI:2179523]	9.13854	0.000200379	0.00618966
Pogz	pogo transposable element with ZNF domain [Source:MGI Symbol;Acc:MGI:2442117]	9.11765	0.000181462	0.00567206
Dmrta1	doublesex and mab-3 related transcription factor like family A1 [Source:MGI Symbol;Acc:MGI:2653627]	9.10418	0.000121898	0.0039907
Npat	nuclear protein in the AT region [Source:MGI Symbol;Acc:MGI:107605]	9.09451	0.000242824	0.00728534
Togaram1	TOG array regulator of axonemal microtubules 1 [Source:MGI Symbol;Acc:MGI:2684313]	9.07314	8.37835e-06	0.000366716
Cd99l2	CD99 antigen-like 2 [Source:MGI Symbol;Acc:MGI:2177151]	9.05184	0.00042206	0.0117716
Slc19a2	solute carrier family 19 (thiamine transporter), member 2 [Source:MGI Symbol;Acc:MGI:1928761]	9.00701	0.000165314	0.00521874
Gm22748	predicted gene, 22748 [Source:MGI Symbol;Acc:MGI:5452525]	8.97479	2.81189e-11	7.69319e-09
Slc25a42	solute carrier family 25, member 42 [Source:MGI Symbol;Acc:MGI:1920345]	8.93699	0.000143539	0.00459445
Fanci	Fanconi anemia, complementation group I [Source:MGI Symbol;Acc:MGI:2384790]	8.93405	0.0020896	0.0428777
Cdr2	cerebellar degeneration-related 2 [Source:MGI Symbol;Acc:MGI:1100885]	8.88893	0.00239253	0.047565
Ovca2	candidate tumor suppressor in ovarian cancer 2 [Source:MGI Symbol;Acc:MGI:2179725]	8.8515	2.01784e-05	0.000822234
Phf11a	PHD finger protein 11A [Source:MGI Symbol;Acc:MGI:1918441]	8.82367	5.0114e-05	0.00183395
Rsl1	regulator of sex limited protein 1 [Source:MGI Symbol;Acc:MGI:3044162]	8.80845	0.00220564	0.0447793
Zfp395	zinc finger protein 395 [Source:MGI Symbol;Acc:MGI:2682318]	8.74491	8.73242e-05	0.00298644
Xrn1	5'-3' exoribonuclease 1 [Source:MGI Symbol;Acc:MGI:891964]	8.69274	5.0321e-05	0.00183568
Erc1	ELKS/RAB6-interacting/CAST family member 1 [Source:MGI Symbol;Acc:MGI:2151013]	8.68903	0.000608208	0.0161407
Susd2	sushi domain containing 2 [Source:MGI Symbol;Acc:MGI:1918983]	8.66247	0.000683271	0.0174972
Ifitm10	interferon induced transmembrane protein 10 [Source:MGI Symbol;Acc:MGI:2444776]	8.59733	3.09486e-09	3.74348e-07
Apaf1	apoptotic peptidase activating factor 1 [Source:MGI Symbol;Acc:MGI:1306796]	8.58901	0.000113129	0.00376801
Hist1h3f	histone cluster 1, H3f [Source:MGI Symbol;Acc:MGI:2448329]	8.55349	0.000208434	0.00635309
Ckap5	cytoskeleton associated protein 5 [Source:MGI Symbol;Acc:MGI:1923036]	8.46697	0.000134696	0.00437228
Ltn1	listerin E3 ubiquitin protein ligase 1 [Source:MGI Symbol;Acc:MGI:1926163]	8.46238	1.908e-08	1.62406e-06
Rhebl1	Ras homolog enriched in brain like 1 [Source:MGI Symbol;Acc:MGI:1916409]	8.46214	0.000221181	0.00670603
Tmppe	transmembrane protein with metallophosphoesterase domain [Source:MGI Symbol;Acc:MGI:5317335]	8.43991	0.000850009	0.0207818
Ccdc77	coiled-coil domain containing 77 [Source:MGI Symbol;Acc:MGI:1914450]	8.41035	5.07178e-05	0.0018443
Mr1	major histocompatibility complex, class I-related [Source:MGI Symbol;Acc:MGI:1195463]	8.36154	0.000445425	0.0123334
C1qtnf4	C1q and tumor necrosis factor related protein 4 [Source:MGI Symbol;Acc:MGI:1914695]	8.35657	3.40023e-06	0.000157549
Cmtm3	CKLF-like MARVEL transmembrane domain containing 3 [Source:MGI Symbol;Acc:MGI:2447162]	8.35182	6.06489e-05	0.00217108
Ifit3b	interferon-induced protein with tetratricopeptide repeats 3B [Source:MGI Symbol;Acc:MGI:3698419]	8.35077	5.93888e-13	3.59177e-10
Rpap1	RNA polymerase II associated protein 1 [Source:MGI Symbol;Acc:MGI:1916175]	8.30418	0.000207202	0.00633234
Hip1	huntingtin interacting protein 1 [Source:MGI Symbol;Acc:MGI:1099804]	8.28865	0.000419653	0.0117615
Zfp607a	zinc finger protein 607A [Source:MGI Symbol;Acc:MGI:3584526]	8.27593	0.0006251	0.0165507
Sirt6	sirtuin 6 [Source:MGI Symbol;Acc:MGI:1354161]	8.23905	0.000489434	0.0133272
Smug1	single-strand selective monofunctional uracil DNA glycosylase [Source:MGI Symbol;Acc:MGI:1918976]	8.11998	0.000566817	0.015112
Gm47252	predicted gene, 47252 [Source:MGI Symbol;Acc:MGI:6096080]	8.10959	0.00136981	0.0313556
Gm20275	predicted gene, 20275 [Source:MGI Symbol;Acc:MGI:5012460]	8.08924	0.000646973	0.0169734
Atp6v1g2	ATPase, H+ transporting, lysosomal V1 subunit G2 [Source:MGI Symbol;Acc:MGI:1913487]	8.00062	0.00117609	0.0276936
Plekhm2	pleckstrin homology domain containing, family M (with RUN domain) member 2 [Source:MGI Symbol;Acc:MGI:1916832]	7.99874	0.000176231	0.00554815
5830432E09Rik	RIKEN cDNA 5830432E09 gene [Source:MGI Symbol;Acc:MGI:1915015]	7.96457	0.000527501	0.0142289
Acvrl1	activin A receptor, type II-like 1 [Source:MGI Symbol;Acc:MGI:1338946]	7.95895	0.00146556	0.033151
Gm15133	predicted gene 15133 [Source:MGI Symbol;Acc:MGI:3705170]	7.90392	0.000235875	0.00711401
Opa1	OPA1, mitochondrial dynamin like GTPase [Source:MGI Symbol;Acc:MGI:1921393]	7.81235	9.79375e-09	9.70172e-07
Gm14167	predicted gene 14167 [Source:MGI Symbol;Acc:MGI:3651481]	7.73577	0.00201093	0.0418688
Fam240a	family with sequence similarity 240 member A [Source:MGI Symbol;Acc:MGI:2685436]	7.71746	0.000769863	0.0193578
Acad10	acyl-Coenzyme A dehydrogenase family, member 10 [Source:MGI Symbol;Acc:MGI:1919235]	7.71226	0.00174513	0.0376941
Hmgxb4	HMG box domain containing 4 [Source:MGI Symbol;Acc:MGI:1918073]	7.69249	0.00165288	0.0363159
A530072M11Rik	RIKEN cDNA gene A530072M11 [Source:MGI Symbol;Acc:MGI:4440477]	7.68469	0.00130595	0.0300735
Herc3	hect domain and RLD 3 [Source:MGI Symbol;Acc:MGI:1921248]	7.68142	3.84546e-05	0.00148283
Ccr5	chemokine (C-C motif) receptor 5 [Source:MGI Symbol;Acc:MGI:107182]	7.61183	1.08766e-06	5.4578e-05
9530046B11Rik	RIKEN cDNA 9530046B11 gene [Source:MGI Symbol;Acc:MGI:1925671]	7.5342	0.00139262	0.0317513
Sema4b	sema domain, immunoglobulin domain (Ig), transmembrane domain (TM) and short cytoplasmic domain, (semaphorin) 4B [Source:MGI Symbol;Acc:MGI:107559]	7.4718	0.00193747	0.0407329
Mark4	MAP/microtubule affinity regulating kinase 4 [Source:MGI Symbol;Acc:MGI:1920955]	7.34236	0.000650295	0.016983
2900076A07Rik	RIKEN cDNA 2900076A07 gene [Source:MGI Symbol;Acc:MGI:1920242]	7.30494	2.017e-07	1.1306e-05
Zdhhc2	zinc finger, DHHC domain containing 2 [Source:MGI Symbol;Acc:MGI:1923452]	7.21878	0.00203115	0.0421299
Tspan4	tetraspanin 4 [Source:MGI Symbol;Acc:MGI:1928097]	7.19124	5.13279e-10	7.9404e-08
Dhx29	DEAH (Asp-Glu-Ala-His) box polypeptide 29 [Source:MGI Symbol;Acc:MGI:2145374]	7.10063	0.00205905	0.042474
Slc25a26	solute carrier family 25 (mitochondrial carrier, phosphate carrier), member 26 [Source:MGI Symbol;Acc:MGI:1914832]	6.93886	0.000652179	0.0169936
Golga2	golgi autoantigen, golgin subfamily a, 2 [Source:MGI Symbol;Acc:MGI:2139395]	6.90393	0.000512023	0.0138765
1500004A13Rik	RIKEN cDNA 1500004A13 gene [Source:MGI Symbol;Acc:MGI:2442808]	6.86886	0.000191165	0.00593698
A430072P03Rik	RIKEN cDNA A430072P03 gene [Source:MGI Symbol;Acc:MGI:3041214]	6.71423	0.0024118	0.0478084
Slc12a9	solute carrier family 12 (potassium/chloride transporters), member 9 [Source:MGI Symbol;Acc:MGI:1933532]	6.55779	0.00213316	0.0435383
B130055M24Rik	RIKEN cDNA B130055M24 gene [Source:MGI Symbol;Acc:MGI:3590645]	6.52449	0.00193147	0.0407239
Pbx2	pre B cell leukemia homeobox 2 [Source:MGI Symbol;Acc:MGI:1341793]	6.45474	0.0015426	0.0344195
Rpusd3	RNA pseudouridylate synthase domain containing 3 [Source:MGI Symbol;Acc:MGI:2141440]	6.34134	8.73343e-08	5.45412e-06
Brat1	BRCA1-associated ATM activator 1 [Source:MGI Symbol;Acc:MGI:1891679]	6.19875	0.000871781	0.0212689
2610008E11Rik	RIKEN cDNA 2610008E11 gene [Source:MGI Symbol;Acc:MGI:1919378]	6.11866	3.27882e-05	0.0012859
Xrcc4	X-ray repair complementing defective repair in Chinese hamster cells 4 [Source:MGI Symbol;Acc:MGI:1333799]	6.0824	0.000826889	0.0204339
Eif2s3x	eukaryotic translation initiation factor 2, subunit 3, structural gene X-linked [Source:MGI Symbol;Acc:MGI:1349431]	5.6775	0.000296633	0.00865128
Mgat4a	mannoside acetylglucosaminyltransferase 4, isoenzyme A [Source:MGI Symbol;Acc:MGI:2662992]	5.65162	3.48817e-05	0.00135414
Ctdsp1	CTD (carboxy-terminal domain, RNA polymerase II, polypeptide A) small phosphatase 1 [Source:MGI Symbol;Acc:MGI:2654470]	5.435	2.24747e-07	1.22397e-05
Chsy1	chondroitin sulfate synthase 1 [Source:MGI Symbol;Acc:MGI:2681120]	5.14218	0.00234215	0.0468063
Lair1	leukocyte-associated Ig-like receptor 1 [Source:MGI Symbol;Acc:MGI:105492]	5.09266	5.61112e-08	3.7056e-06
Gm12216	predicted gene 12216 [Source:MGI Symbol;Acc:MGI:3650088]	5.06117	1.53856e-05	0.000640566
Cd200	CD200 antigen [Source:MGI Symbol;Acc:MGI:1196990]	4.9532	7.70925e-05	0.00267634
Zranb2	zinc finger, RAN-binding domain containing 2 [Source:MGI Symbol;Acc:MGI:1858211]	4.91719	0.000115906	0.00384936
Bcl2a1a	B cell leukemia/lymphoma 2 related protein A1a [Source:MGI Symbol;Acc:MGI:102687]	4.85149	1.5673e-07	9.13097e-06
Dhdds	dehydrodolichyl diphosphate synthase [Source:MGI Symbol;Acc:MGI:1914672]	4.84107	0.00141434	0.0321825
Rtp4	receptor transporter protein 4 [Source:MGI Symbol;Acc:MGI:1915025]	4.81656	1.11259e-12	6.088e-10
Parp9	poly (ADP-ribose) polymerase family, member 9 [Source:MGI Symbol;Acc:MGI:1933117]	4.80192	7.52028e-10	1.06686e-07
Narf	nuclear prelamin A recognition factor [Source:MGI Symbol;Acc:MGI:1914858]	4.6143	0.00186123	0.0396063
Zfp740	zinc finger protein 740 [Source:MGI Symbol;Acc:MGI:1915994]	4.56282	0.00167372	0.0366637
Gvin1	GTPase, very large interferon inducible 1 [Source:MGI Symbol;Acc:MGI:1921808]	4.5064	1.19934e-05	0.000508546
Iigp1	interferon inducible GTPase 1 [Source:MGI Symbol;Acc:MGI:1926259]	4.32208	0.000231668	0.00700553
Unk	unkempt family zinc finger [Source:MGI Symbol;Acc:MGI:2442456]	4.21662	0.000841995	0.0207181
1110051M20Rik	RIKEN cDNA 1110051M20 gene [Source:MGI Symbol;Acc:MGI:1915079]	4.17074	0.00158515	0.0350808
Gm10110	predicted gene 10110 [Source:MGI Symbol;Acc:MGI:3641718]	3.88053	0.00234625	0.0468069
2010016I18Rik	RIKEN cDNA 2010016I18 gene [Source:MGI Symbol;Acc:MGI:1916456]	3.76974	0.001855	0.0395793
Usb1	U6 snRNA biogenesis 1 [Source:MGI Symbol;Acc:MGI:2142454]	3.65881	0.00229745	0.0460733
Plekha1	pleckstrin homology domain containing, family A (phosphoinositide binding specific) member 1 [Source:MGI Symbol;Acc:MGI:2442213]	3.28194	2.27127e-06	0.000107848
Ly6a	lymphocyte antigen 6 complex, locus A [Source:MGI Symbol;Acc:MGI:107527]	3.26262	3.93215e-08	2.82402e-06
Gapdh	glyceraldehyde-3-phosphate dehydrogenase [Source:MGI Symbol;Acc:MGI:95640]	3.23449	1.88293e-08	1.61788e-06
Xaf1	XIAP associated factor 1 [Source:MGI Symbol;Acc:MGI:3772572]	3.226	1.26117e-14	1.20768e-11
Sult2b1	sulfotransferase family, cytosolic, 2B, member 1 [Source:MGI Symbol;Acc:MGI:1926342]	3.21557	0.0013645	0.0313556
Ikzf2	IKAROS family zinc finger 2 [Source:MGI Symbol;Acc:MGI:1342541]	2.72594	0.0016332	0.0359524
Isg15	ISG15 ubiquitin-like modifier [Source:MGI Symbol;Acc:MGI:1855694]	2.5833	1.37014e-10	2.58104e-08
Slfn1	schlafen 1 [Source:MGI Symbol;Acc:MGI:1313259]	2.57208	1.64433e-08	1.44236e-06
Snx13	sorting nexin 13 [Source:MGI Symbol;Acc:MGI:2661416]	2.23257	3.02807e-05	0.00119572
Irf2	interferon regulatory factor 2 [Source:MGI Symbol;Acc:MGI:96591]	2.22723	0.000354877	0.010144
Ogt	O-linked N-acetylglucosamine (GlcNAc) transferase (UDP-N-acetylglucosamine:polypeptide-N-acetylglucosaminyl transferase) [Source:MGI Symbol;Acc:MGI:1339639]	2.19959	0.000811533	0.0201847
Ctla4	cytotoxic T-lymphocyte-associated protein 4 [Source:MGI Symbol;Acc:MGI:88556]	2.15398	0.000182716	0.00568993
Pdcd1	programmed cell death 1 [Source:MGI Symbol;Acc:MGI:104879]	2.13783	1.14554e-06	5.71364e-05
Itpr1	inositol 1,4,5-trisphosphate receptor 1 [Source:MGI Symbol;Acc:MGI:96623]	2.11047	0.000913822	0.0222473
Eri3	exoribonuclease 3 [Source:MGI Symbol;Acc:MGI:2153887]	2.01196	7.0086e-05	0.00247043
Zbp1	Z-DNA binding protein 1 [Source:MGI Symbol;Acc:MGI:1927449]	2.00987	1.031e-08	1.00401e-06
Dynlt1b	dynein light chain Tctex-type 1B [Source:MGI Symbol;Acc:MGI:98643]	1.99199	0.000121611	0.0039907
Trafd1	TRAF type zinc finger domain containing 1 [Source:MGI Symbol;Acc:MGI:1923551]	1.96315	0.000678442	0.0174972
Gzmb	granzyme B [Source:MGI Symbol;Acc:MGI:109267]	1.93693	0.0017264	0.0373599
Ankrd12	ankyrin repeat domain 12 [Source:MGI Symbol;Acc:MGI:1914357]	1.84972	0.000844253	0.0207293
Smco4	single-pass membrane protein with coiled-coil domains 4 [Source:MGI Symbol;Acc:MGI:3039636]	1.7785	0.00147138	0.0332174
Wdr48	WD repeat domain 48 [Source:MGI Symbol;Acc:MGI:1914811]	1.74392	0.002011	0.0418688
Rpain	RPA interacting protein [Source:MGI Symbol;Acc:MGI:1916973]	1.74244	0.000116403	0.00385471
Irf7	interferon regulatory factor 7 [Source:MGI Symbol;Acc:MGI:1859212]	1.73979	0.00101211	0.0243629
Ehbp1l1	EH domain binding protein 1-like 1 [Source:MGI Symbol;Acc:MGI:3612340]	1.73755	8.54841e-06	0.000372082
2900060B14Rik	RIKEN cDNA 2900060B14 gene [Source:MGI Symbol;Acc:MGI:1915454]	1.68728	0.00196788	0.0411894
Lpxn	leupaxin [Source:MGI Symbol;Acc:MGI:2147677]	1.65105	5.38953e-15	6.1931e-12
Nbr1	NBR1, autophagy cargo receptor [Source:MGI Symbol;Acc:MGI:108498]	1.64655	0.00103248	0.0247172
Nxt1	NTF2-related export protein 1 [Source:MGI Symbol;Acc:MGI:1929619]	1.58368	2.84389e-05	0.00112687
Utp11	UTP11 small subunit processome component [Source:MGI Symbol;Acc:MGI:1914455]	1.40584	0.00171293	0.0372085
Spn	sialophorin [Source:MGI Symbol;Acc:MGI:98384]	1.40439	0.000849803	0.0207818
Ctla2a	cytotoxic T lymphocyte-associated protein 2 alpha [Source:MGI Symbol;Acc:MGI:88554]	1.40378	9.35636e-06	0.000401171
Samsn1	SAM domain, SH3 domain and nuclear localization signals, 1 [Source:MGI Symbol;Acc:MGI:1914992]	1.38846	0.000701909	0.0179093
Lamtor3	late endosomal/lysosomal adaptor, MAPK and MTOR activator 3 [Source:MGI Symbol;Acc:MGI:1929467]	1.38838	0.00038596	0.0109508
1700020I14Rik	RIKEN cDNA 1700020I14 gene [Source:MGI Symbol;Acc:MGI:1913852]	1.37054	0.000314934	0.00911563
Tmem173	transmembrane protein 173 [Source:MGI Symbol;Acc:MGI:1919762]	1.34577	3.36202e-11	8.71843e-09
Mrpl40	mitochondrial ribosomal protein L40 [Source:MGI Symbol;Acc:MGI:1332635]	1.33863	0.000449014	0.0124029
Tank	TRAF family member-associated Nf-kappa B activator [Source:MGI Symbol;Acc:MGI:107676]	1.33355	0.00167509	0.0366637
Phf11b	PHD finger protein 11B [Source:MGI Symbol;Acc:MGI:3645789]	1.29938	0.000295553	0.00864172
Mrps36	mitochondrial ribosomal protein S36 [Source:MGI Symbol;Acc:MGI:1913378]	1.26814	0.000138103	0.0044452
Tmem256	transmembrane protein 256 [Source:MGI Symbol;Acc:MGI:1916436]	1.25113	0.000410819	0.0115421
Tox	thymocyte selection-associated high mobility group box [Source:MGI Symbol;Acc:MGI:2181659]	1.23623	0.00242418	0.0479453
Sharpin	SHANK-associated RH domain interacting protein [Source:MGI Symbol;Acc:MGI:1913331]	1.20966	0.000194054	0.00601043
Susd3	sushi domain containing 3 [Source:MGI Symbol;Acc:MGI:1913579]	1.16372	0.000250784	0.00744944
Pmepa1	prostate transmembrane protein, androgen induced 1 [Source:MGI Symbol;Acc:MGI:1929600]	1.10498	0.00043961	0.0122314
Nfkb1	nuclear factor of kappa light polypeptide gene enhancer in B cells 1, p105 [Source:MGI Symbol;Acc:MGI:97312]	1.09231	0.000299912	0.00872479
Rab37	RAB37, member RAS oncogene family [Source:MGI Symbol;Acc:MGI:1929945]	1.01296	5.39034e-06	0.000241955
Zc3hav1	zinc finger CCCH type, antiviral 1 [Source:MGI Symbol;Acc:MGI:1926031]	-1.01586	0.000681769	0.0174972
Hsp90ab1	heat shock protein 90 alpha (cytosolic), class B member 1 [Source:MGI Symbol;Acc:MGI:96247]	-1.02904	0.000667451	0.0173131
Calr	calreticulin [Source:MGI Symbol;Acc:MGI:88252]	-1.03901	3.66584e-06	0.000169173
Bcas2	breast carcinoma amplified sequence 2 [Source:MGI Symbol;Acc:MGI:1915433]	-1.04692	0.000389696	0.0110295
Atf4	activating transcription factor 4 [Source:MGI Symbol;Acc:MGI:88096]	-1.05414	0.00149681	0.0336047
2007-03-01	membrane-associated ring finger (C3HC4) 7 [Source:MGI Symbol;Acc:MGI:1931053]	-1.06117	0.000478874	0.0131018
Ppp1r15a	protein phosphatase 1, regulatory subunit 15A [Source:MGI Symbol;Acc:MGI:1927072]	-1.15559	7.55719e-05	0.00263151
Ctbp1	C-terminal binding protein 1 [Source:MGI Symbol;Acc:MGI:1201685]	-1.17062	0.00129545	0.0298917
Dcaf13	DDB1 and CUL4 associated factor 13 [Source:MGI Symbol;Acc:MGI:2684929]	-1.17929	0.00119032	0.0279143
Cirbp	cold inducible RNA binding protein [Source:MGI Symbol;Acc:MGI:893588]	-1.20288	7.00349e-05	0.00247043
Copg1	coatomer protein complex, subunit gamma 1 [Source:MGI Symbol;Acc:MGI:1858696]	-1.21248	3.80027e-08	2.7795e-06
Suclg1	succinate-CoA ligase, GDP-forming, alpha subunit [Source:MGI Symbol;Acc:MGI:1927234]	-1.2176	0.00191024	0.0404247
Tcp11l2	t-complex 11 (mouse) like 2 [Source:MGI Symbol;Acc:MGI:2444679]	-1.23445	0.000137262	0.00443527
Phf6	PHD finger protein 6 [Source:MGI Symbol;Acc:MGI:1918248]	-1.23761	0.000793963	0.0197905
Rrp9	RRP9, small subunit (SSU) processome component, homolog (yeast) [Source:MGI Symbol;Acc:MGI:2384313]	-1.23837	0.000702905	0.0179093
Pxk	PX domain containing serine/threonine kinase [Source:MGI Symbol;Acc:MGI:1289230]	-1.26265	0.000205485	0.0062966
Tob1	transducer of ErbB-2.1 [Source:MGI Symbol;Acc:MGI:1349721]	-1.26707	0.00183464	0.0392585
Tuba1a	tubulin, alpha 1A [Source:MGI Symbol;Acc:MGI:98869]	-1.28914	0.00151143	0.0338553
Myc	myelocytomatosis oncogene [Source:MGI Symbol;Acc:MGI:97250]	-1.3362	0.00236473	0.0470937
Gm17383	predicted gene, 17383 [Source:MGI Symbol;Acc:MGI:4937017]	-1.38196	0.00201128	0.0418688
Eif5b	eukaryotic translation initiation factor 5B [Source:MGI Symbol;Acc:MGI:2441772]	-1.40216	0.00206253	0.042474
Ikbke	inhibitor of kappaB kinase epsilon [Source:MGI Symbol;Acc:MGI:1929612]	-1.45491	3.74035e-09	4.43096e-07
Klf3	Kruppel-like factor 3 (basic) [Source:MGI Symbol;Acc:MGI:1342773]	-1.50475	0.000358358	0.0102181
Map3k8	mitogen-activated protein kinase kinase kinase 8 [Source:MGI Symbol;Acc:MGI:1346878]	-1.50539	0.000442053	0.0122696
Eif3l	eukaryotic translation initiation factor 3, subunit L [Source:MGI Symbol;Acc:MGI:2386251]	-1.53062	6.16169e-05	0.00219888
0610037L13Rik	RIKEN cDNA 0610037L13 gene [Source:MGI Symbol;Acc:MGI:1921348]	-1.55362	2.56957e-06	0.000121012
Kras	Kirsten rat sarcoma viral oncogene homolog [Source:MGI Symbol;Acc:MGI:96680]	-1.69428	8.1583e-08	5.17939e-06
Pnisr	PNN interacting serine/arginine-rich [Source:MGI Symbol;Acc:MGI:1913875]	-1.69536	0.00102822	0.0246665
Ccr7	chemokine (C-C motif) receptor 7 [Source:MGI Symbol;Acc:MGI:103011]	-1.70881	3.18738e-05	0.00125432
Atp2a3	ATPase, Ca++ transporting, ubiquitous [Source:MGI Symbol;Acc:MGI:1194503]	-1.70974	3.93678e-06	0.00018095
Klf2	Kruppel-like factor 2 (lung) [Source:MGI Symbol;Acc:MGI:1342772]	-1.71213	1.19759e-06	5.90623e-05
Atf3	activating transcription factor 3 [Source:MGI Symbol;Acc:MGI:109384]	-1.71678	0.000837715	0.0206571
Taf8	TATA-box binding protein associated factor 8 [Source:MGI Symbol;Acc:MGI:1926879]	-1.7401	2.47654e-05	0.00100204
Dhx36	DEAH (Asp-Glu-Ala-His) box polypeptide 36 [Source:MGI Symbol;Acc:MGI:1919412]	-1.74054	0.00188158	0.0399654
Slc20a1	solute carrier family 20, member 1 [Source:MGI Symbol;Acc:MGI:108392]	-1.74327	0.000181648	0.00567206
Wasf2	WAS protein family, member 2 [Source:MGI Symbol;Acc:MGI:1098641]	-1.75388	0.00216539	0.0441178
Mbtd1	mbt domain containing 1 [Source:MGI Symbol;Acc:MGI:2143977]	-1.80114	0.00230984	0.0462411
Cnpy3	canopy FGF signaling regulator 3 [Source:MGI Symbol;Acc:MGI:1919279]	-1.80913	0.000327754	0.0094201
Rnf44	ring finger protein 44 [Source:MGI Symbol;Acc:MGI:2145310]	-1.87374	0.000250886	0.00744944
Pik3cd	phosphatidylinositol-4,5-bisphosphate 3-kinase catalytic subunit delta [Source:MGI Symbol;Acc:MGI:1098211]	-2.1981	0.000270887	0.00794071
Ano6	anoctamin 6 [Source:MGI Symbol;Acc:MGI:2145890]	-2.22349	0.00151665	0.0339062
Taf4b	TATA-box binding protein associated factor 4b [Source:MGI Symbol;Acc:MGI:2152345]	-2.27727	0.000209726	0.00637556
H2-DMa	histocompatibility 2, class II, locus DMa [Source:MGI Symbol;Acc:MGI:95921]	-2.28712	0.00169877	0.0369708
Ripor2	RHO family interacting cell polarization regulator 2 [Source:MGI Symbol;Acc:MGI:2444879]	-2.31563	1.45692e-13	1.1161e-10
Prkcb	protein kinase C, beta [Source:MGI Symbol;Acc:MGI:97596]	-2.57659	2.22749e-06	0.000106208
Il17a	interleukin 17A [Source:MGI Symbol;Acc:MGI:107364]	-2.6665	0.000722563	0.0182885
Ppm1h	protein phosphatase 1H (PP2C domain containing) [Source:MGI Symbol;Acc:MGI:2442087]	-2.81138	0.00010261	0.00345127
Ighm	immunoglobulin heavy constant mu [Source:MGI Symbol;Acc:MGI:96448]	-2.81339	2.6693e-06	0.000124687
Smad3	SMAD family member 3 [Source:MGI Symbol;Acc:MGI:1201674]	-2.87786	0.000461085	0.0127058
Tmem238	transmembrane protein 238 [Source:MGI Symbol;Acc:MGI:1922935]	-2.92347	5.94808e-06	0.00026492
Cdkal1	CDK5 regulatory subunit associated protein 1-like 1 [Source:MGI Symbol;Acc:MGI:1921765]	-3.57295	0.000475922	0.0130521
Il22	interleukin 22 [Source:MGI Symbol;Acc:MGI:1355307]	-3.99722	0.00193898	0.0407329
A930029G22Rik	RIKEN cDNA A930029G22 gene [Source:MGI Symbol;Acc:MGI:3605039]	-4.03665	0.0020683	0.0425167
Nfrkb	nuclear factor related to kappa B binding protein [Source:MGI Symbol;Acc:MGI:2442410]	-4.04714	0.000515219	0.0139303
Cd74	CD74 antigen (invariant polypeptide of major histocompatibility complex, class II antigen-associated) [Source:MGI Symbol;Acc:MGI:96534]	-4.49439	0.000117902	0.00389313
H2-Q10	histocompatibility 2, Q region locus 10 [Source:MGI Symbol;Acc:MGI:95929]	-4.88679	1.88397e-06	9.05802e-05
Eif2ak3	eukaryotic translation initiation factor 2 alpha kinase 3 [Source:MGI Symbol;Acc:MGI:1341830]	-5.03108	7.99746e-05	0.00275146
H2-Ab1	histocompatibility 2, class II antigen A, beta 1 [Source:MGI Symbol;Acc:MGI:103070]	-5.08259	0.00195167	0.0409246
Exog	endo/exonuclease (5'-3'), endonuclease G-like [Source:MGI Symbol;Acc:MGI:2143333]	-5.12963	1.6445e-06	7.97339e-05
Rpgrip1	retinitis pigmentosa GTPase regulator interacting protein 1 [Source:MGI Symbol;Acc:MGI:1932134]	-5.17067	0.0022754	0.0458326
Xpot	exportin, tRNA (nuclear export receptor for tRNAs) [Source:MGI Symbol;Acc:MGI:1920442]	-5.29487	0.000644807	0.0169553
Simc1	SUMO-interacting motifs containing 1 [Source:MGI Symbol;Acc:MGI:2442599]	-5.33939	0.00155762	0.0346872
Cx3cr1	chemokine (C-X3-C motif) receptor 1 [Source:MGI Symbol;Acc:MGI:1333815]	-5.51489	4.69853e-05	0.00173604
Plcb4	phospholipase C, beta 4 [Source:MGI Symbol;Acc:MGI:107464]	-6.02041	0.000530101	0.0142656
Lrig1	leucine-rich repeats and immunoglobulin-like domains 1 [Source:MGI Symbol;Acc:MGI:107935]	-6.34693	3.94946e-05	0.00151102
5830454E08Rik	RIKEN cDNA 5830454E08 gene [Source:MGI Symbol;Acc:MGI:1923350]	-6.35439	3.82179e-08	2.7795e-06
She	src homology 2 domain-containing transforming protein E [Source:MGI Symbol;Acc:MGI:1099462]	-6.52523	0.00229205	0.0460453
Incenp	inner centromere protein [Source:MGI Symbol;Acc:MGI:1313288]	-6.60937	0.000247916	0.00741877
Cxxc5	CXXC finger 5 [Source:MGI Symbol;Acc:MGI:1914643]	-6.75094	2.80847e-09	3.43321e-07
Gm12359	predicted gene 12359 [Source:MGI Symbol;Acc:MGI:3702436]	-6.81593	8.82326e-05	0.00300855
Scgb1a1	secretoglobin, family 1A, member 1 (uteroglobin) [Source:MGI Symbol;Acc:MGI:98919]	-6.82127	0.00099078	0.0239685
Snx30	sorting nexin family member 30 [Source:MGI Symbol;Acc:MGI:2443882]	-6.93636	0.00129128	0.0298554
Iffo1	intermediate filament family orphan 1 [Source:MGI Symbol;Acc:MGI:2444516]	-7.0066	0.000144208	0.00460304
Tmem8	transmembrane protein 8 (five membrane-spanning domains) [Source:MGI Symbol;Acc:MGI:1926283]	-7.1608	2.72844e-05	0.00108863
Pld4	phospholipase D family, member 4 [Source:MGI Symbol;Acc:MGI:2144765]	-7.1835	6.96105e-05	0.00246881
Gm19327	predicted gene, 19327 [Source:MGI Symbol;Acc:MGI:5011512]	-7.19449	0.00124317	0.0288592
H2-DMb2	histocompatibility 2, class II, locus Mb2 [Source:MGI Symbol;Acc:MGI:95923]	-7.19701	0.00113633	0.0268122
Trav6n-6	T cell receptor alpha variable 6N-6 [Source:MGI Symbol;Acc:MGI:3642618]	-7.23925	0.00110419	0.0261613
Gm46430	predicted gene, 46430 [Source:MGI Symbol;Acc:MGI:5826067]	-7.29032	0.00137746	0.0314679
Kat14	lysine acetyltransferase 14 [Source:MGI Symbol;Acc:MGI:1917264]	-7.2926	2.17247e-06	0.000104016
Gm23136	predicted gene, 23136 [Source:MGI Symbol;Acc:MGI:5452913]	-7.46486	0.0012527	0.0290216
Gm15545	predicted gene 15545 [Source:MGI Symbol;Acc:MGI:3782994]	-7.52111	0.00158415	0.0350808
Gm48591	predicted gene, 48591 [Source:MGI Symbol;Acc:MGI:6098163]	-7.52537	0.00157882	0.0350808
As3mt	arsenic (+3 oxidation state) methyltransferase [Source:MGI Symbol;Acc:MGI:1929882]	-7.53748	0.000349409	0.0100126
Btbd11	BTB (POZ) domain containing 11 [Source:MGI Symbol;Acc:MGI:1921257]	-7.5894	5.44796e-10	8.23717e-08
Fchsd1	FCH and double SH3 domains 1 [Source:MGI Symbol;Acc:MGI:2441771]	-7.68734	0.00191564	0.0404644
Cfp	complement factor properdin [Source:MGI Symbol;Acc:MGI:97545]	-7.68798	0.000719117	0.0182758
Gm33994	predicted gene, 33994 [Source:MGI Symbol;Acc:MGI:5593153]	-7.81869	0.000627302	0.0165709
Ano8	anoctamin 8 [Source:MGI Symbol;Acc:MGI:2687327]	-7.82904	0.00136772	0.0313556
Nuak2	NUAK family, SNF1-like kinase, 2 [Source:MGI Symbol;Acc:MGI:1921387]	-7.8335	0.00205135	0.0423957
Twnk	twinkle mtDNA helicase [Source:MGI Symbol;Acc:MGI:2137410]	-7.96218	0.000743934	0.0187468
Pmel	premelanosome protein [Source:MGI Symbol;Acc:MGI:98301]	-8.15496	0.000306347	0.00888949
Gm4032	predicted gene 4032 [Source:MGI Symbol;Acc:MGI:3782206]	-8.18356	0.000739783	0.0186832
Fgd2	FYVE, RhoGEF and PH domain containing 2 [Source:MGI Symbol;Acc:MGI:1347084]	-8.30775	0.000375577	0.0106826
Lrrc61	leucine rich repeat containing 61 [Source:MGI Symbol;Acc:MGI:2652848]	-8.52914	0.00226838	0.04581
Il13ra1	interleukin 13 receptor, alpha 1 [Source:MGI Symbol;Acc:MGI:105052]	-8.53418	0.00109688	0.0260957
Gm4668	predicted gene 4668 [Source:MGI Symbol;Acc:MGI:3782849]	-8.55989	0.000159378	0.00505914
Xndc1	Xrcc1 N-terminal domain containing 1 [Source:MGI Symbol;Acc:MGI:5546359]	-8.59569	5.11528e-06	0.000230508
Limk1	LIM-domain containing, protein kinase [Source:MGI Symbol;Acc:MGI:104572]	-8.66841	9.18865e-05	0.00311465
Igf2r	insulin-like growth factor 2 receptor [Source:MGI Symbol;Acc:MGI:96435]	-8.75888	0.00148269	0.0334071
Alkbh8	alkB homolog 8, tRNA methyltransferase [Source:MGI Symbol;Acc:MGI:1914917]	-8.80532	6.29196e-08	4.06185e-06
Tcf4	transcription factor 4 [Source:MGI Symbol;Acc:MGI:98506]	-8.83974	0.000511509	0.0138765
D330023K18Rik	RIKEN cDNA D330023K18 gene [Source:MGI Symbol;Acc:MGI:2445152]	-8.84262	5.71134e-09	6.25038e-07
Gm4419	predicted gene 4419 [Source:MGI Symbol;Acc:MGI:3782604]	-8.86615	4.19427e-05	0.00157504
Pirb	paired Ig-like receptor B [Source:MGI Symbol;Acc:MGI:894311]	-8.94453	9.76489e-05	0.00330024
Hyou1	hypoxia up-regulated 1 [Source:MGI Symbol;Acc:MGI:108030]	-8.97915	0.000137408	0.00443527
Evi5	ecotropic viral integration site 5 [Source:MGI Symbol;Acc:MGI:104736]	-9.13989	0.000238116	0.00716281
E2f6	E2F transcription factor 6 [Source:MGI Symbol;Acc:MGI:1354159]	-9.17775	4.50919e-05	0.00167146
Pomk	protein-O-mannose kinase [Source:MGI Symbol;Acc:MGI:1921903]	-9.18014	0.0010357	0.0247427
Ccnb1	cyclin B1 [Source:MGI Symbol;Acc:MGI:88302]	-9.27041	3.97117e-05	0.00151102
Gm30211	predicted gene, 30211 [Source:MGI Symbol;Acc:MGI:5589370]	-9.2899	0.00171815	0.0372515
Tm7sf2	transmembrane 7 superfamily member 2 [Source:MGI Symbol;Acc:MGI:1920416]	-9.3361	7.22865e-05	0.00253245
Blnk	B cell linker [Source:MGI Symbol;Acc:MGI:96878]	-9.3937	8.3932e-06	0.000366716
Zcwpw1	zinc finger, CW type with PWWP domain 1 [Source:MGI Symbol;Acc:MGI:2685899]	-9.54799	1.62964e-10	2.93977e-08
Flvcr1	feline leukemia virus subgroup C cellular receptor 1 [Source:MGI Symbol;Acc:MGI:2444881]	-9.55064	7.92556e-05	0.00273491
Trim68	tripartite motif-containing 68 [Source:MGI Symbol;Acc:MGI:2142077]	-9.57427	0.000124993	0.0040804
Map2k6	mitogen-activated protein kinase kinase 6 [Source:MGI Symbol;Acc:MGI:1346870]	-9.57749	5.48304e-05	0.00198131
Sfmbt1	Scm-like with four mbt domains 1 [Source:MGI Symbol;Acc:MGI:1859609]	-9.6077	3.96909e-05	0.00151102
Cep192	centrosomal protein 192 [Source:MGI Symbol;Acc:MGI:1918049]	-9.62529	4.12642e-05	0.0015621
Recql5	RecQ protein-like 5 [Source:MGI Symbol;Acc:MGI:2156841]	-9.69293	5.79879e-06	0.000259276
Sepsecs	Sep (O-phosphoserine) tRNA:Sec (selenocysteine) tRNA synthase [Source:MGI Symbol;Acc:MGI:1098791]	-9.70763	9.01051e-06	0.000389247
Fam129c	family with sequence similarity 129, member C [Source:MGI Symbol;Acc:MGI:3686743]	-9.70975	0.00223772	0.0453503
Amigo2	adhesion molecule with Ig like domain 2 [Source:MGI Symbol;Acc:MGI:2145995]	-9.81346	0.00072047	0.0182758
4933431K14Rik	RIKEN cDNA 4933431K14 gene [Source:MGI Symbol;Acc:MGI:1918545]	-9.81754	7.14955e-05	0.0025124
Fam43a	family with sequence similarity 43, member A [Source:MGI Symbol;Acc:MGI:2676309]	-9.82884	0.000318617	0.00919906
Mfsd13a	major facilitator superfamily domain containing 13a [Source:MGI Symbol;Acc:MGI:1922396]	-9.83259	8.02688e-11	1.77379e-08
Gm14085	predicted gene 14085 [Source:MGI Symbol;Acc:MGI:3702173]	-9.84309	4.79285e-12	1.83582e-09
Slc38a7	solute carrier family 38, member 7 [Source:MGI Symbol;Acc:MGI:2679005]	-9.92649	0.00201749	0.0419223
Trim37	tripartite motif-containing 37 [Source:MGI Symbol;Acc:MGI:2153072]	-9.9384	4.32808e-05	0.00162
Gatb	glutamyl-tRNA(Gln) amidotransferase, subunit B [Source:MGI Symbol;Acc:MGI:2442496]	-9.94269	2.57848e-11	7.49034e-09
P2ry2	purinergic receptor P2Y, G-protein coupled 2 [Source:MGI Symbol;Acc:MGI:105107]	-9.9734	6.26197e-06	0.000276755
Lrsam1	leucine rich repeat and sterile alpha motif containing 1 [Source:MGI Symbol;Acc:MGI:2684789]	-10.0183	0.00179753	0.0386083
Mzb1	marginal zone B and B1 cell-specific protein 1 [Source:MGI Symbol;Acc:MGI:1917066]	-10.0674	2.41174e-06	0.000114046
Bank1	B cell scaffold protein with ankyrin repeats 1 [Source:MGI Symbol;Acc:MGI:2442120]	-10.0753	0.000814867	0.0202238
Paqr7	progestin and adipoQ receptor family member VII [Source:MGI Symbol;Acc:MGI:1919154]	-10.1161	3.22252e-13	2.17824e-10
Pard6b	par-6 family cell polarity regulator beta [Source:MGI Symbol;Acc:MGI:2135605]	-10.1202	2.09878e-07	1.16508e-05
Unkl	unkempt family like zinc finger [Source:MGI Symbol;Acc:MGI:1921404]	-10.1272	2.689e-07	1.42393e-05
Nlrx1	NLR family member X1 [Source:MGI Symbol;Acc:MGI:2429611]	-10.1288	0.00169126	0.0368772
Diaph2	diaphanous related formin 2 [Source:MGI Symbol;Acc:MGI:1858500]	-10.1354	9.0898e-06	0.000391202
Elac1	elaC ribonuclease Z 1 [Source:MGI Symbol;Acc:MGI:1890495]	-10.1955	0.00175428	0.0378206
1110008L16Rik	RIKEN cDNA 1110008L16 gene [Source:MGI Symbol;Acc:MGI:1913382]	-10.243	1.88666e-08	1.61788e-06
Ighv1-81	immunoglobulin heavy variable 1-81 [Source:MGI Symbol;Acc:MGI:4439635]	-10.276	4.84588e-06	0.000219228
Zfyve28	zinc finger, FYVE domain containing 28 [Source:MGI Symbol;Acc:MGI:2684992]	-10.3031	9.00807e-06	0.000389247
Slc35g1	solute carrier family 35, member G1 [Source:MGI Symbol;Acc:MGI:2444789]	-10.3915	2.61017e-07	1.38859e-05
Cdc42ep4	CDC42 effector protein (Rho GTPase binding) 4 [Source:MGI Symbol;Acc:MGI:1929760]	-10.4155	8.51366e-08	5.34592e-06
Afp	alpha fetoprotein [Source:MGI Symbol;Acc:MGI:87951]	-10.4462	8.98519e-13	5.16244e-10
Zfp169	zinc finger protein 169 [Source:MGI Symbol;Acc:MGI:1915161]	-10.4592	5.6431e-05	0.00203275
Bloc1s5	biogenesis of lysosomal organelles complex-1, subunit 5, muted [Source:MGI Symbol;Acc:MGI:2178598]	-10.548	0.00141756	0.0321922
Stxbp1	syntaxin binding protein 1 [Source:MGI Symbol;Acc:MGI:107363]	-10.5917	0.000547545	0.0146663
Gorab	golgin, RAB6-interacting [Source:MGI Symbol;Acc:MGI:2138271]	-10.6392	4.13478e-06	0.000188543
Rgs11	regulator of G-protein signaling 11 [Source:MGI Symbol;Acc:MGI:1354739]	-10.6426	4.12708e-06	0.000188543
Zfp27	zinc finger protein 27 [Source:MGI Symbol;Acc:MGI:99174]	-10.6665	0.000648952	0.016983
Fgf13	fibroblast growth factor 13 [Source:MGI Symbol;Acc:MGI:109178]	-10.7563	3.41546e-13	2.18039e-10
Gga2	golgi associated, gamma adaptin ear containing, ARF binding protein 2 [Source:MGI Symbol;Acc:MGI:1921355]	-11.0086	0.000655032	0.0170294
Als2	alsin Rho guanine nucleotide exchange factor [Source:MGI Symbol;Acc:MGI:1921268]	-11.0772	1.36048e-05	0.000570559
Tnfrsf13c	tumor necrosis factor receptor superfamily, member 13c [Source:MGI Symbol;Acc:MGI:1919299]	-11.2207	0.000682236	0.0174972
Mef2c	myocyte enhancer factor 2C [Source:MGI Symbol;Acc:MGI:99458]	-11.2326	4.1462e-05	0.0015621
Iglc1	immunoglobulin lambda constant 1 [Source:MGI Symbol;Acc:MGI:99546]	-11.3104	1.32238e-06	6.49381e-05
Mybl2	myeloblastosis oncogene-like 2 [Source:MGI Symbol;Acc:MGI:101785]	-11.3654	1.79871e-06	8.68443e-05
Aldh2	aldehyde dehydrogenase 2, mitochondrial [Source:MGI Symbol;Acc:MGI:99600]	-11.5257	1.23533e-15	1.7744e-12
Fcer2a	Fc receptor, IgE, low affinity II, alpha polypeptide [Source:MGI Symbol;Acc:MGI:95497]	-11.6814	1.68719e-05	0.000692409
Fcrla	Fc receptor-like A [Source:MGI Symbol;Acc:MGI:2138647]	-12.0011	0.00212773	0.0435049
Syk	spleen tyrosine kinase [Source:MGI Symbol;Acc:MGI:99515]	-12.5132	2.70679e-08	2.13768e-06
Iglc2	immunoglobulin lambda constant 2 [Source:MGI Symbol;Acc:MGI:99547]	-12.8065	1.35481e-07	8.15084e-06
Ms4a1	membrane-spanning 4-domains, subfamily A, member 1 [Source:MGI Symbol;Acc:MGI:88321]	-12.8558	0.000106119	0.0035498
Ly6d	lymphocyte antigen 6 complex, locus D [Source:MGI Symbol;Acc:MGI:96881]	-12.8831	1.57335e-07	9.13097e-06
Cd19	CD19 antigen [Source:MGI Symbol;Acc:MGI:88319]	-13.1414	4.44496e-06	0.000201885
Slc7a4	solute carrier family 7 (cationic amino acid transporter, y+ system), member 4 [Source:MGI Symbol;Acc:MGI:2146512]	-21.2168	5.74211e-08	3.72783e-06
Igkv4-59	immunoglobulin kappa variable 4-59 [Source:MGI Symbol;Acc:MGI:3646808]	-21.2762	5.2581e-08	3.53338e-06
2010109A12Rik	RIKEN cDNA 2010109A12 gene [Source:MGI Symbol;Acc:MGI:1922860]	-21.3205	4.96569e-08	3.37638e-06
Zfp607b	zinc finger protein 607B [Source:MGI Symbol;Acc:MGI:2148237]	-21.3817	4.54171e-08	3.12487e-06
Pisd-ps2	phosphatidylserine decarboxylase, pseudogene 2 [Source:MGI Symbol;Acc:MGI:3612472]	-21.4105	4.35463e-08	3.05116e-06
Prrg4	proline rich Gla (G-carboxyglutamic acid) 4 (transmembrane) [Source:MGI Symbol;Acc:MGI:2442211]	-21.4334	4.20415e-08	2.97733e-06
Bbs2	Bardet-Biedl syndrome 2 (human) [Source:MGI Symbol;Acc:MGI:2135267]	-21.4426	4.15474e-08	2.96535e-06
Aldh5a1	aldhehyde dehydrogenase family 5, subfamily A1 [Source:MGI Symbol;Acc:MGI:2441982]	-21.4882	3.88606e-08	2.80847e-06
Csnk1g1	casein kinase 1, gamma 1 [Source:MGI Symbol;Acc:MGI:2660884]	-21.5021	5.27318e-11	1.24695e-08
Gstt1	glutathione S-transferase, theta 1 [Source:MGI Symbol;Acc:MGI:107379]	-21.5182	3.71867e-08	2.77047e-06
Ces2c	carboxylesterase 2C [Source:MGI Symbol;Acc:MGI:2385905]	-21.5344	3.63092e-08	2.74186e-06
Zfp956	zinc finger protein 956 [Source:MGI Symbol;Acc:MGI:2141515]	-21.5481	2.41344e-12	1.06665e-09
Gm33682	predicted gene, 33682 [Source:MGI Symbol;Acc:MGI:5592841]	-21.5691	3.45028e-08	2.64314e-06
Ccdc184	coiled-coil domain containing 184 [Source:MGI Symbol;Acc:MGI:2146066]	-21.5989	3.29801e-08	2.54345e-06
Yes1	YES proto-oncogene 1, Src family tyrosine kinase [Source:MGI Symbol;Acc:MGI:99147]	-21.7312	2.71606e-08	2.13768e-06
Gm2800	predicted gene 2800 [Source:MGI Symbol;Acc:MGI:3780969]	-21.7537	2.62697e-08	2.09628e-06
Nthl1	nth (endonuclease III)-like 1 (E.coli) [Source:MGI Symbol;Acc:MGI:1313275]	-21.7578	2.60949e-08	2.09628e-06
Gm47230	predicted gene, 47230 [Source:MGI Symbol;Acc:MGI:6096044]	-21.7781	2.52476e-08	2.0431e-06
Clstn3	calsyntenin 3 [Source:MGI Symbol;Acc:MGI:2178323]	-21.9097	2.08302e-08	1.72138e-06
Sgo1	shugoshin 1 [Source:MGI Symbol;Acc:MGI:1919665]	-21.914	2.0701e-08	1.72138e-06
Ube2cbp	ubiquitin-conjugating enzyme E2C binding protein [Source:MGI Symbol;Acc:MGI:1917598]	-21.924	2.03921e-08	1.7179e-06
Pygm	muscle glycogen phosphorylase [Source:MGI Symbol;Acc:MGI:97830]	-21.9712	1.20294e-10	2.34288e-08
Depdc1a	DEP domain containing 1a [Source:MGI Symbol;Acc:MGI:1923381]	-22.0216	2.57533e-11	7.49034e-09
Hus1	HUS1 checkpoint clamp component [Source:MGI Symbol;Acc:MGI:1277962]	-22.0307	3.30802e-10	5.2795e-08
Kif3b	kinesin family member 3B [Source:MGI Symbol;Acc:MGI:107688]	-22.0809	1.61253e-08	1.42536e-06
Pctp	phosphatidylcholine transfer protein [Source:MGI Symbol;Acc:MGI:107375]	-22.1306	1.49676e-08	1.34369e-06
Jrk	jerky [Source:MGI Symbol;Acc:MGI:106214]	-22.1434	1.74761e-11	5.57827e-09
Mmp15	matrix metallopeptidase 15 [Source:MGI Symbol;Acc:MGI:109320]	-22.1658	1.41945e-08	1.29452e-06
Tmlhe	trimethyllysine hydroxylase, epsilon [Source:NCBI gene;Acc:192289]	-22.2565	1.23669e-08	1.13686e-06
Tiam2	T cell lymphoma invasion and metastasis 2 [Source:MGI Symbol;Acc:MGI:1344338]	-22.264	1.22394e-08	1.13422e-06
Rfx3	regulatory factor X, 3 (influences HLA class II expression) [Source:MGI Symbol;Acc:MGI:106582]	-22.2711	1.20827e-08	1.1288e-06
Tbc1d19	TBC1 domain family, member 19 [Source:MGI Symbol;Acc:MGI:1914499]	-22.2792	1.19637e-08	1.12684e-06
Snx32	sorting nexin 32 [Source:MGI Symbol;Acc:MGI:2444704]	-22.3163	1.13084e-08	1.07393e-06
Il11ra1	interleukin 11 receptor, alpha chain 1 [Source:MGI Symbol;Acc:MGI:107426]	-22.3638	1.05218e-08	1.00755e-06
Rnf113a1	ring finger protein 113A1 [Source:MGI Symbol;Acc:MGI:1917192]	-22.3673	2.09997e-12	9.65231e-10
Mettl25	methyltransferase like 25 [Source:MGI Symbol;Acc:MGI:3041259]	-22.3686	1.04449e-08	1.00755e-06
Olfr99	olfactory receptor 99 [Source:MGI Symbol;Acc:MGI:2177482]	-22.3812	1.02424e-08	1.00401e-06
Zfp609	zinc finger protein 609 [Source:MGI Symbol;Acc:MGI:2674092]	-22.4487	9.24459e-09	9.23735e-07
Zfand1	zinc finger, AN1-type domain 1 [Source:MGI Symbol;Acc:MGI:1913611]	-22.4567	1.58412e-12	7.91439e-10
Zcchc12	zinc finger, CCHC domain containing 12 [Source:MGI Symbol;Acc:MGI:1919943]	-22.4598	9.09196e-09	9.16454e-07
Atad5	ATPase family, AAA domain containing 5 [Source:MGI Symbol;Acc:MGI:2442925]	-22.4777	2.30534e-10	4.01374e-08
Rftn2	raftlin family member 2 [Source:MGI Symbol;Acc:MGI:1921263]	-22.5071	8.42896e-09	8.57143e-07
Jmjd4	jumonji domain containing 4 [Source:MGI Symbol;Acc:MGI:2144404]	-22.5106	8.41664e-09	8.57143e-07
Amigo3	adhesion molecule with Ig like domain 3 [Source:MGI Symbol;Acc:MGI:2444854]	-22.5145	8.36955e-09	8.57143e-07
Dzip1	DAZ interacting protein 1 [Source:MGI Symbol;Acc:MGI:1914311]	-22.5887	7.47156e-09	7.87667e-07
Mcm10	minichromosome maintenance 10 replication initiation factor [Source:MGI Symbol;Acc:MGI:1917274]	-22.5947	7.4037e-09	7.87667e-07
Gm43413	predicted gene 43413 [Source:MGI Symbol;Acc:MGI:5663550]	-22.5968	7.38001e-09	7.87667e-07
Zfp551	zinc fingr protein 551 [Source:MGI Symbol;Acc:MGI:3588205]	-22.7435	5.88919e-09	6.38421e-07
Galnt9	polypeptide N-acetylgalactosaminyltransferase 9 [Source:MGI Symbol;Acc:MGI:2677965]	-22.7644	1.46781e-12	7.66663e-10
Clip3	CAP-GLY domain containing linker protein 3 [Source:MGI Symbol;Acc:MGI:1923936]	-22.7844	5.53292e-09	6.11334e-07
Rpusd2	RNA pseudouridylate synthase domain containing 2 [Source:MGI Symbol;Acc:MGI:1918066]	-22.8145	5.27845e-09	5.8888e-07
Gm15706	predicted gene 15706 [Source:MGI Symbol;Acc:MGI:3783146]	-22.8173	5.10804e-12	1.89343e-09
Lzts2	leucine zipper, putative tumor suppressor 2 [Source:MGI Symbol;Acc:MGI:2385095]	-22.8215	1.52925e-11	5.16843e-09
Prdm16	PR domain containing 16 [Source:MGI Symbol;Acc:MGI:1917923]	-22.8886	3.33531e-12	1.41948e-09
Wdr62	WD repeat domain 62 [Source:MGI Symbol;Acc:MGI:1923696]	-22.9128	4.53634e-09	5.1611e-07
Gm47586	predicted gene, 47586 [Source:MGI Symbol;Acc:MGI:6096627]	-22.9264	1.74452e-12	8.3526e-10
Acoxl	acyl-Coenzyme A oxidase-like [Source:MGI Symbol;Acc:MGI:1921371]	-22.988	4.03763e-09	4.73433e-07
Kif13b	kinesin family member 13B [Source:MGI Symbol;Acc:MGI:1098265]	-23.0386	1.76184e-10	3.11466e-08
Ncapg2	non-SMC condensin II complex, subunit G2 [Source:MGI Symbol;Acc:MGI:1923294]	-23.0863	3.46353e-09	4.14577e-07
Capn3	calpain 3 [Source:MGI Symbol;Acc:MGI:107437]	-23.1617	7.58306e-17	2.17842e-13
Dclk2	doublecortin-like kinase 2 [Source:MGI Symbol;Acc:MGI:1918012]	-23.2511	2.67742e-09	3.30819e-07
Pex1	peroxisomal biogenesis factor 1 [Source:MGI Symbol;Acc:MGI:1918632]	-23.3896	2.14816e-09	2.71258e-07
Nek4	NIMA (never in mitosis gene a)-related expressed kinase 4 [Source:MGI Symbol;Acc:MGI:1344404]	-23.6079	1.5235e-09	1.96703e-07
Abcb10	ATP-binding cassette, sub-family B (MDR/TAP), member 10 [Source:MGI Symbol;Acc:MGI:1860508]	-23.6275	1.47682e-09	1.92843e-07
Smyd4	SET and MYND domain containing 4 [Source:MGI Symbol;Acc:MGI:2442796]	-23.6752	3.67976e-11	9.19219e-09
Perp	PERP, TP53 apoptosis effector [Source:MGI Symbol;Acc:MGI:1929938]	-23.7009	1.31317e-09	1.73445e-07
Msl3l2	MSL3 like 2 [Source:MGI Symbol;Acc:MGI:1920640]	-23.7363	1.24138e-09	1.65869e-07
Rnase6	ribonuclease, RNase A family, 6 [Source:MGI Symbol;Acc:MGI:1925666]	-23.8278	1.07207e-09	1.44931e-07
Fignl1	fidgetin-like 1 [Source:MGI Symbol;Acc:MGI:1890648]	-23.8418	1.04882e-09	1.43476e-07
Ccnf	cyclin F [Source:MGI Symbol;Acc:MGI:102551]	-23.9459	9.73916e-11	2.03478e-08
Zscan18	zinc finger and SCAN domain containing 18 [Source:MGI Symbol;Acc:MGI:3643810]	-24.025	7.80386e-10	1.09359e-07
Scd1	stearoyl-Coenzyme A desaturase 1 [Source:MGI Symbol;Acc:MGI:98239]	-26.008	2.79489e-11	7.69319e-09
Igkv8-30	immunoglobulin kappa chain variable 8-30 [Source:MGI Symbol;Acc:MGI:3642250]	-27.0466	4.4236e-12	1.75281e-09

## Sheet: Naïve MAIT_Bleo_D7vsBleo_D0_DEG
Gene	Gene Description	Log2 Fold Change	P value	Adjusted P value
Gm11707	predicted gene 11707 [Source:MGI Symbol;Acc:MGI:3651836]	23.0439	6.36425e-13	6.25953e-10
Klhdc10	kelch domain containing 10 [Source:MGI Symbol;Acc:MGI:1924038]	23.0321	6.5368e-13	6.25953e-10
Ighmbp2	immunoglobulin mu binding protein 2 [Source:MGI Symbol;Acc:MGI:99954]	22.9357	2.15333e-15	4.94878e-12
Mettl21a	methyltransferase like 21A [Source:MGI Symbol;Acc:MGI:1914349]	22.8628	1.6318e-12	1.17762e-09
Rbak	RB-associated KRAB zinc finger [Source:MGI Symbol;Acc:MGI:1927369]	22.7857	5.55663e-14	7.98141e-11
Zfp712	zinc finger protein 712 [Source:MGI Symbol;Acc:MGI:1925501]	22.5004	1.63971e-12	1.17762e-09
Gtf3c4	general transcription factor IIIC, polypeptide 4 [Source:MGI Symbol;Acc:MGI:2138937]	22.4878	4.59716e-11	1.60079e-08
Tpk1	thiamine pyrophosphokinase [Source:MGI Symbol;Acc:MGI:1352500]	22.4768	1.09997e-11	6.00324e-09
Dhx33	DEAH (Asp-Glu-Ala-His) box polypeptide 33 [Source:MGI Symbol;Acc:MGI:2445102]	22.3305	7.98491e-13	7.05804e-10
Srbd1	S1 RNA binding domain 1 [Source:MGI Symbol;Acc:MGI:1925836]	22.3227	1.1089e-08	1.99099e-06
Ddias	DNA damage-induced apoptosis suppressor [Source:MGI Symbol;Acc:MGI:1921291]	22.2261	1.2821e-08	2.26656e-06
Aldoc	aldolase C, fructose-bisphosphate [Source:MGI Symbol;Acc:MGI:101863]	22.1607	1.41428e-08	2.40067e-06
Ints6l	integrator complex subunit 6 like [Source:MGI Symbol;Acc:MGI:2442593]	22.1578	1.42064e-08	2.40067e-06
Gnb1l	guanine nucleotide binding protein (G protein), beta polypeptide 1-like [Source:MGI Symbol;Acc:MGI:1338057]	22.1311	2.30242e-10	6.45295e-08
Tmed8	transmembrane p24 trafficking protein 8 [Source:MGI Symbol;Acc:MGI:1923480]	22.0816	2.21886e-11	8.24879e-09
Angptl2	angiopoietin-like 2 [Source:MGI Symbol;Acc:MGI:1347002]	22.0717	2.01772e-11	8.05738e-09
Dgcr8	DGCR8, microprocessor complex subunit [Source:MGI Symbol;Acc:MGI:2151114]	21.9837	1.84222e-08	3.06797e-06
Camkk1	calcium/calmodulin-dependent protein kinase kinase 1, alpha [Source:MGI Symbol;Acc:MGI:1891766]	21.9562	2.03345e-11	8.05738e-09
Gnb5	guanine nucleotide binding protein (G protein), beta 5 [Source:MGI Symbol;Acc:MGI:101848]	21.9276	1.7673e-11	7.70929e-09
5830416I19Rik	RIKEN cDNA 5830416I19 gene [Source:MGI Symbol;Acc:MGI:1922007]	21.8814	7.16291e-12	4.11545e-09
Cd200r4	CD200 receptor 4 [Source:MGI Symbol;Acc:MGI:3036289]	21.8585	2.21759e-08	3.64034e-06
Hmmr	hyaluronan mediated motility receptor (RHAMM) [Source:MGI Symbol;Acc:MGI:104667]	21.8434	1.14935e-11	6.00324e-09
Ccdc181	coiled-coil domain containing 181 [Source:MGI Symbol;Acc:MGI:1922145]	21.4236	4.19385e-08	6.60042e-06
Ncapg	non-SMC condensin I complex, subunit G [Source:MGI Symbol;Acc:MGI:1930197]	21.3741	4.50648e-08	6.90453e-06
Calhm2	calcium homeostasis modulator family member 2 [Source:MGI Symbol;Acc:MGI:1919941]	21.2951	5.05207e-08	7.63859e-06
Cryzl2	crystallin zeta like 2 [Source:MGI Symbol;Acc:MGI:2448516]	21.2768	5.18709e-08	7.70881e-06
Cacnb1	calcium channel, voltage-dependent, beta 1 subunit [Source:MGI Symbol;Acc:MGI:102522]	21.2552	5.35245e-08	7.78544e-06
Aldh6a1	aldehyde dehydrogenase family 6, subfamily A1 [Source:MGI Symbol;Acc:MGI:1915077]	21.2446	2.78229e-11	9.99103e-09
Tsen2	tRNA splicing endonuclease subunit 2 [Source:MGI Symbol;Acc:MGI:2141599]	21.2279	2.00526e-09	4.50301e-07
Angel1	angel homolog 1 [Source:MGI Symbol;Acc:MGI:1915987]	21.207	5.72928e-08	8.2294e-06
Zmym6	zinc finger, MYM-type 6 [Source:MGI Symbol;Acc:MGI:106505]	21.1744	6.01156e-08	8.52825e-06
Bard1	BRCA1 associated RING domain 1 [Source:MGI Symbol;Acc:MGI:1328361]	21.1721	3.82251e-10	9.76098e-08
Pheta2	PH domain containing endocytic trafficking adaptor 2 [Source:MGI Symbol;Acc:MGI:2443609]	21.1613	6.57449e-11	2.1585e-08
Nfatc2ip	nuclear factor of activated T cells, cytoplasmic, calcineurin dependent 2 interacting protein [Source:MGI Symbol;Acc:MGI:1329015]	21.1534	2.22533e-11	8.24879e-09
Fam69b	family with sequence similarity 69, member B [Source:MGI Symbol;Acc:MGI:1927576]	21.0846	6.83924e-08	9.58411e-06
Lrrc29	leucine rich repeat containing 29 [Source:MGI Symbol;Acc:MGI:2443262]	21.0694	4.95125e-09	9.98155e-07
2610318N02Rik	RIKEN cDNA 2610318N02 gene [Source:MGI Symbol;Acc:MGI:1917708]	21.0688	6.99563e-08	9.68515e-06
Gm10605	predicted gene 10605 [Source:MGI Symbol;Acc:MGI:3642596]	21.053	8.22853e-09	1.55007e-06
Kdm8	lysine (K)-specific demethylase 8 [Source:MGI Symbol;Acc:MGI:1924285]	21.0221	7.00526e-10	1.67703e-07
Chst14	carbohydrate (N-acetylgalactosamine 4-0) sulfotransferase 14 [Source:MGI Symbol;Acc:MGI:1919386]	20.9887	7.84048e-08	1.05908e-05
Trav16	T cell receptor alpha variable 16 [Source:MGI Symbol;Acc:MGI:3702130]	20.9812	7.92631e-08	1.05908e-05
Gbp2b	guanylate binding protein 2b [Source:MGI Symbol;Acc:MGI:95666]	20.9661	8.0998e-08	1.06983e-05
Dlg4	discs large MAGUK scaffold protein 4 [Source:MGI Symbol;Acc:MGI:1277959]	20.9202	7.53232e-11	2.40427e-08
Mfsd3	major facilitator superfamily domain containing 3 [Source:MGI Symbol;Acc:MGI:1916822]	20.8913	9.01071e-08	1.16445e-05
P4htm	prolyl 4-hydroxylase, transmembrane (endoplasmic reticulum) [Source:MGI Symbol;Acc:MGI:1921693]	20.8906	9.01885e-08	1.16445e-05
Ggt7	gamma-glutamyltransferase 7 [Source:MGI Symbol;Acc:MGI:1913385]	20.8536	9.5028e-08	1.2133e-05
Lrrc20	leucine rich repeat containing 20 [Source:MGI Symbol;Acc:MGI:2387182]	20.789	1.04123e-07	1.28654e-05
Plpp2	phospholipid phosphatase 2 [Source:MGI Symbol;Acc:MGI:1354945]	20.7243	1.14096e-07	1.39476e-05
F2rl3	coagulation factor II (thrombin) receptor-like 3 [Source:MGI Symbol;Acc:MGI:1298207]	20.6459	1.27399e-07	1.541e-05
Cenpk	centromere protein K [Source:MGI Symbol;Acc:MGI:1926210]	20.6337	1.29659e-07	1.55199e-05
1700023H06Rik	RIKEN cDNA 1700023H06 gene [Source:MGI Symbol;Acc:MGI:1916692]	20.6314	2.58086e-10	6.89691e-08
Ap4m1	adaptor-related protein complex AP-4, mu 1 [Source:MGI Symbol;Acc:MGI:1337063]	20.6195	1.3222e-07	1.56632e-05
Zfp235	zinc finger protein 235 [Source:MGI Symbol;Acc:MGI:1929117]	20.5689	1.07539e-10	3.25193e-08
Gm43359	predicted gene 43359 [Source:MGI Symbol;Acc:MGI:5663496]	20.4447	1.68873e-07	1.96012e-05
AA467197	expressed sequence AA467197 [Source:MGI Symbol;Acc:MGI:3034182]	20.4262	1.73261e-07	1.99095e-05
Ckap2l	cytoskeleton associated protein 2-like [Source:MGI Symbol;Acc:MGI:1917716]	20.3946	1.81107e-07	2.0605e-05
Rad54b	RAD54 homolog B (S. cerevisiae) [Source:MGI Symbol;Acc:MGI:3605986]	20.3848	1.83559e-07	2.06792e-05
Gfod2	glucose-fructose oxidoreductase domain containing 2 [Source:MGI Symbol;Acc:MGI:1917825]	20.2251	1.05425e-08	1.95393e-06
Gm16675	predicted gene, 16675 [Source:MGI Symbol;Acc:MGI:4439599]	20.2015	2.36576e-07	2.58904e-05
Slc23a1	solute carrier family 23 (nucleobase transporters), member 1 [Source:MGI Symbol;Acc:MGI:1341903]	20.1693	2.47374e-07	2.65661e-05
Car5b	carbonic anhydrase 5b, mitochondrial [Source:MGI Symbol;Acc:MGI:1926249]	20.1516	2.53397e-07	2.6961e-05
Pbk	PDZ binding kinase [Source:MGI Symbol;Acc:MGI:1289156]	20.1248	2.62949e-07	2.77206e-05
Ppip5k1	diphosphoinositol pentakisphosphate kinase 1 [Source:MGI Symbol;Acc:MGI:2443281]	20.1061	2.69847e-07	2.81892e-05
Atp6v0d2	ATPase, H+ transporting, lysosomal V0 subunit D2 [Source:MGI Symbol;Acc:MGI:1924415]	20.0882	6.18364e-10	1.51184e-07
Ehhadh	enoyl-Coenzyme A, hydratase/3-hydroxyacyl Coenzyme A dehydrogenase [Source:MGI Symbol;Acc:MGI:1277964]	20.0623	2.86408e-07	2.96497e-05
Rad51ap1	RAD51 associated protein 1 [Source:MGI Symbol;Acc:MGI:1098224]	20.0294	2.99788e-07	3.04855e-05
8430429K09Rik	RIKEN cDNA 8430429K09 gene [Source:MGI Symbol;Acc:MGI:1918773]	19.9781	3.21074e-07	3.21919e-05
Hirip3	HIRA interacting protein 3 [Source:MGI Symbol;Acc:MGI:2142364]	19.9766	3.22171e-07	3.21919e-05
Bace1	beta-site APP cleaving enzyme 1 [Source:MGI Symbol;Acc:MGI:1346542]	19.8608	6.53796e-09	1.28353e-06
Mis18bp1	MIS18 binding protein 1 [Source:MGI Symbol;Acc:MGI:2145099]	19.8505	1.75905e-09	4.04264e-07
Paqr3	progestin and adipoQ receptor family member III [Source:MGI Symbol;Acc:MGI:2679683]	19.7896	4.13359e-07	4.02534e-05
Ttc21b	tetratricopeptide repeat domain 21B [Source:MGI Symbol;Acc:MGI:1920918]	19.7677	4.28239e-07	4.10075e-05
Boll	boule homolog, RNA binding protein [Source:MGI Symbol;Acc:MGI:1922638]	19.2915	8.10717e-07	7.39361e-05
3110053B16Rik	RIKEN cDNA 3110053B16 gene [Source:MGI Symbol;Acc:MGI:1920435]	19.2734	8.30471e-07	7.51413e-05
Gpld1	glycosylphosphatidylinositol specific phospholipase D1 [Source:MGI Symbol;Acc:MGI:106604]	19.2607	8.45635e-07	7.59156e-05
Lmbr1	limb region 1 [Source:MGI Symbol;Acc:MGI:1861746]	19.2009	9.14859e-07	8.14934e-05
Uevld	UEV and lactate/malate dehyrogenase domains [Source:MGI Symbol;Acc:MGI:1860490]	18.8414	1.46045e-06	0.000126181
Gm43769	predicted gene 43769 [Source:MGI Symbol;Acc:MGI:5663906]	18.7052	1.75127e-06	0.000148295
Ppm1n	protein phosphatase, Mg2+/Mn2+ dependent, 1N (putative) [Source:MGI Symbol;Acc:MGI:2142330]	18.6966	1.77249e-06	0.000148669
Senp8	SUMO/sentrin specific peptidase 8 [Source:MGI Symbol;Acc:MGI:1918849]	18.4767	2.35475e-06	0.000187905
Cdkl2	cyclin-dependent kinase-like 2 (CDC2-related kinase) [Source:MGI Symbol;Acc:MGI:1858227]	18.4497	2.43634e-06	0.000193076
Gm48369	predicted gene, 48369 [Source:MGI Symbol;Acc:MGI:6097840]	18.4167	2.54339e-06	0.000198803
Ccdc157	coiled-coil domain containing 157 [Source:MGI Symbol;Acc:MGI:3041210]	18.3875	2.63757e-06	0.000202056
Csrp2	cysteine and glycine-rich protein 2 [Source:MGI Symbol;Acc:MGI:1202907]	18.3801	2.66617e-06	0.000202894
Gm47260	predicted gene, 47260 [Source:MGI Symbol;Acc:MGI:6096093]	18.301	2.93827e-06	0.000222129
4930481B07Rik	RIKEN cDNA 4930481B07 gene [Source:MGI Symbol;Acc:MGI:1922187]	18.1086	3.76699e-06	0.000279268
Nqo1	NAD(P)H dehydrogenase, quinone 1 [Source:MGI Symbol;Acc:MGI:103187]	17.9656	2.92128e-07	2.99718e-05
C530050E15Rik	RIKEN cDNA C530050E15 gene [Source:MGI Symbol;Acc:MGI:2444135]	17.8822	1.91669e-07	2.12388e-05
Usp11	ubiquitin specific peptidase 11 [Source:MGI Symbol;Acc:MGI:2384312]	11.5229	2.44062e-07	2.64577e-05
Casp1	caspase 1 [Source:MGI Symbol;Acc:MGI:96544]	10.8909	7.48029e-17	4.2978e-13
Ddx60	DEAD (Asp-Glu-Ala-Asp) box polypeptide 60 [Source:MGI Symbol;Acc:MGI:2384570]	10.6054	5.52209e-12	3.3397e-09
Apol9b	apolipoprotein L 9b [Source:MGI Symbol;Acc:MGI:1919148]	10.5893	1.41691e-15	4.07044e-12
Rpap1	RNA polymerase II associated protein 1 [Source:MGI Symbol;Acc:MGI:1916175]	10.5792	2.23191e-06	0.000180612
Supt7l	suppressor of Ty 7-like [Source:MGI Symbol;Acc:MGI:1919445]	10.44	1.31538e-11	6.29791e-09
Nckipsd	NCK interacting protein with SH3 domain [Source:MGI Symbol;Acc:MGI:1931834]	10.4282	1.03079e-15	3.94826e-12
Mtmr4	myotubularin related protein 4 [Source:MGI Symbol;Acc:MGI:2180699]	10.4259	9.35187e-06	0.000645709
Eno3	enolase 3, beta muscle [Source:MGI Symbol;Acc:MGI:95395]	10.358	2.97359e-14	4.88136e-11
Dopey1	dopey family member 1 [Source:MGI Symbol;Acc:MGI:1289294]	10.3349	6.39808e-06	0.000453829
Tmem245	transmembrane protein 245 [Source:MGI Symbol;Acc:MGI:2445107]	10.3065	7.03384e-05	0.00386727
Itih5	inter-alpha (globulin) inhibitor H5 [Source:MGI Symbol;Acc:MGI:1925751]	10.297	3.1577e-05	0.00193006
Stam	signal transducing adaptor molecule (SH3 domain and ITAM motif) 1 [Source:MGI Symbol;Acc:MGI:1329014]	10.1975	1.28904e-06	0.000113071
Pcbp3	poly(rC) binding protein 3 [Source:MGI Symbol;Acc:MGI:1890470]	10.0719	5.06741e-07	4.73412e-05
Mx1	MX dynamin-like GTPase 1 [Source:MGI Symbol;Acc:MGI:97243]	10.0436	4.23525e-15	8.11121e-12
Tepsin	TEPSIN, adaptor related protein complex 4 accessory protein [Source:MGI Symbol;Acc:MGI:1926027]	10.0324	4.1081e-05	0.00244592
Rpusd1	RNA pseudouridylate synthase domain containing 1 [Source:MGI Symbol;Acc:MGI:1919186]	10.0263	7.4819e-06	0.000527451
Snai3	snail family zinc finger 3 [Source:MGI Symbol;Acc:MGI:1353563]	9.99768	1.00678e-05	0.000684548
Gpatch1	G patch domain containing 1 [Source:MGI Symbol;Acc:MGI:1914721]	9.94957	3.3004e-07	3.26939e-05
Sord	sorbitol dehydrogenase [Source:MGI Symbol;Acc:MGI:98266]	9.90411	1.40986e-05	0.000947412
Chm	choroidermia (RAB escort protein 1) [Source:MGI Symbol;Acc:MGI:892979]	9.88176	0.000146116	0.00746233
Eif5a2	eukaryotic translation initiation factor 5A2 [Source:MGI Symbol;Acc:MGI:1933735]	9.8626	5.27881e-05	0.00298812
Nfxl1	nuclear transcription factor, X-box binding-like 1 [Source:MGI Symbol;Acc:MGI:1923646]	9.83793	0.00126878	0.0433915
Ckap5	cytoskeleton associated protein 5 [Source:MGI Symbol;Acc:MGI:1923036]	9.81957	9.38416e-06	0.000645709
2610008E11Rik	RIKEN cDNA 2610008E11 gene [Source:MGI Symbol;Acc:MGI:1919378]	9.78455	1.81143e-11	7.70929e-09
Cptp	ceramide-1-phosphate transfer protein [Source:MGI Symbol;Acc:MGI:1933107]	9.78274	2.43925e-05	0.00154859
Mis12	MIS12 kinetochore complex component [Source:MGI Symbol;Acc:MGI:1914389]	9.74697	1.27498e-11	6.29791e-09
Myo3b	myosin IIIB [Source:MGI Symbol;Acc:MGI:2448580]	9.74572	5.92175e-10	1.47928e-07
Casp2	caspase 2 [Source:MGI Symbol;Acc:MGI:97295]	9.70803	4.37475e-05	0.00256795
Msto1	misato 1, mitochondrial distribution and morphology regulator [Source:MGI Symbol;Acc:MGI:2385175]	9.69517	2.13172e-10	6.12391e-08
Ankib1	ankyrin repeat and IBR domain containing 1 [Source:MGI Symbol;Acc:MGI:1918047]	9.6941	6.44826e-05	0.00357957
6330403K07Rik	RIKEN cDNA 6330403K07 gene [Source:MGI Symbol;Acc:MGI:1918001]	9.65583	0.000948617	0.03505
Cmpk2	cytidine monophosphate (UMP-CMP) kinase 2, mitochondrial [Source:MGI Symbol;Acc:MGI:99830]	9.62774	4.93399e-05	0.00282072
Rwdd2a	RWD domain containing 2A [Source:MGI Symbol;Acc:MGI:1916769]	9.62771	0.00106462	0.0384702
Samd11	sterile alpha motif domain containing 11 [Source:MGI Symbol;Acc:MGI:2446220]	9.60088	1.3909e-08	2.40067e-06
Dusp14	dual specificity phosphatase 14 [Source:MGI Symbol;Acc:MGI:1927168]	9.57394	4.38011e-05	0.00256795
Eogt	EGF domain-specific O-linked N-acetylglucosamine (GlcNAc) transferase [Source:MGI Symbol;Acc:MGI:2141669]	9.55172	0.000775954	0.0301955
Pogz	pogo transposable element with ZNF domain [Source:MGI Symbol;Acc:MGI:2442117]	9.52738	9.1291e-05	0.0048566
Rmdn2	regulator of microtubule dynamics 2 [Source:MGI Symbol;Acc:MGI:2147043]	9.50644	7.67496e-08	1.04992e-05
Sirt6	sirtuin 6 [Source:MGI Symbol;Acc:MGI:1354161]	9.50514	5.69144e-05	0.00319026
Cd99l2	CD99 antigen-like 2 [Source:MGI Symbol;Acc:MGI:2177151]	9.49064	0.000217615	0.0105958
Slc19a2	solute carrier family 19 (thiamine transporter), member 2 [Source:MGI Symbol;Acc:MGI:1928761]	9.48064	7.30807e-05	0.00397996
Slfn5	schlafen 5 [Source:MGI Symbol;Acc:MGI:1329004]	9.47694	4.25056e-08	6.60042e-06
Ifitm10	interferon induced transmembrane protein 10 [Source:MGI Symbol;Acc:MGI:2444776]	9.47605	6.29212e-11	2.12655e-08
Susd2	sushi domain containing 2 [Source:MGI Symbol;Acc:MGI:1918983]	9.47002	0.000203796	0.0099652
Apol9a	apolipoprotein L 9a [Source:MGI Symbol;Acc:MGI:3606001]	9.46976	3.38293e-12	2.15963e-09
Bclaf3	Bclaf1 and Thrap3 family member 3 [Source:MGI Symbol;Acc:MGI:2685992]	9.46223	1.70134e-05	0.00112357
Ltn1	listerin E3 ubiquitin protein ligase 1 [Source:MGI Symbol;Acc:MGI:1926163]	9.44968	3.37705e-10	8.81947e-08
N4bp1	NEDD4 binding protein 1 [Source:MGI Symbol;Acc:MGI:2136825]	9.43659	2.36515e-10	6.47094e-08
Ankrd52	ankyrin repeat domain 52 [Source:MGI Symbol;Acc:MGI:2444029]	9.38606	0.000843358	0.0320895
Zscan21	zinc finger and SCAN domain containing 21 [Source:MGI Symbol;Acc:MGI:99182]	9.34149	0.000696972	0.0283486
Setmar	SET domain without mariner transposase fusion [Source:MGI Symbol;Acc:MGI:1921979]	9.32305	0.000538003	0.0227286
Dmrta1	doublesex and mab-3 related transcription factor like family A1 [Source:MGI Symbol;Acc:MGI:2653627]	9.31339	8.44817e-05	0.00455765
Tmppe	transmembrane protein with metallophosphoesterase domain [Source:MGI Symbol;Acc:MGI:5317335]	9.29494	0.000237215	0.0114418
Yeats2	YEATS domain containing 2 [Source:MGI Symbol;Acc:MGI:2447762]	9.27861	9.67035e-05	0.00509734
Drc1	dynein regulatory complex subunit 1 [Source:MGI Symbol;Acc:MGI:2685906]	9.27456	4.33902e-06	0.000317718
Wdr95	WD40 repeat domain 95 [Source:MGI Symbol;Acc:MGI:1923042]	9.23855	0.001157	0.0411613
Pdlim5	PDZ and LIM domain 5 [Source:MGI Symbol;Acc:MGI:1927489]	9.21896	8.24717e-06	0.00057735
Repin1	replication initiator 1 [Source:MGI Symbol;Acc:MGI:1889817]	9.20768	0.000109537	0.00572133
5830432E09Rik	RIKEN cDNA 5830432E09 gene [Source:MGI Symbol;Acc:MGI:1915015]	9.20122	6.11289e-05	0.00340986
Xrn1	5'-3' exoribonuclease 1 [Source:MGI Symbol;Acc:MGI:891964]	9.20103	1.76949e-05	0.0011619
Abcb7	ATP-binding cassette, sub-family B (MDR/TAP), member 7 [Source:MGI Symbol;Acc:MGI:109533]	9.19865	2.91378e-05	0.00180012
Sv2a	synaptic vesicle glycoprotein 2 a [Source:MGI Symbol;Acc:MGI:1927139]	9.19511	3.9774e-05	0.00238043
Oxsr1	oxidative-stress responsive 1 [Source:MGI Symbol;Acc:MGI:1917378]	9.18116	0.000126606	0.00656579
Epg5	ectopic P-granules autophagy protein 5 homolog (C. elegans) [Source:MGI Symbol;Acc:MGI:1918673]	9.17497	5.00625e-06	0.000361804
Phf11a	PHD finger protein 11A [Source:MGI Symbol;Acc:MGI:1918441]	9.15554	2.57288e-05	0.00161557
Eomes	eomesodermin [Source:MGI Symbol;Acc:MGI:1201683]	9.15152	0.00121031	0.0420173
Slc6a19	solute carrier family 6 (neurotransmitter transporter), member 19 [Source:MGI Symbol;Acc:MGI:1921588]	9.09596	0.00141443	0.0469745
Zfp606	zinc finger protein 606 [Source:MGI Symbol;Acc:MGI:1914620]	9.09044	0.000139504	0.00715644
Dip2a	disco interacting protein 2 homolog A [Source:MGI Symbol;Acc:MGI:2385920]	9.06978	0.000722923	0.0288441
Gas2	growth arrest specific 2 [Source:MGI Symbol;Acc:MGI:95657]	9.03956	0.000356537	0.0160038
Gm15927	predicted gene 15927 [Source:MGI Symbol;Acc:MGI:3801889]	9.02775	0.00095624	0.0352184
Gtf2h4	general transcription factor II H, polypeptide 4 [Source:MGI Symbol;Acc:MGI:1338799]	9.0224	4.05613e-09	8.47435e-07
Wwox	WW domain-containing oxidoreductase [Source:MGI Symbol;Acc:MGI:1931237]	9.01397	3.68902e-06	0.000275264
Rhebl1	Ras homolog enriched in brain like 1 [Source:MGI Symbol;Acc:MGI:1916409]	8.99605	8.55302e-05	0.00457129
1700028E10Rik	RIKEN cDNA 1700028E10 gene [Source:MGI Symbol;Acc:MGI:1916713]	8.99258	0.00115443	0.0411613
Mettl15	methyltransferase like 15 [Source:MGI Symbol;Acc:MGI:1924144]	8.98393	0.000126848	0.00656579
Zfp605	zinc finger protein 605 [Source:MGI Symbol;Acc:MGI:2444933]	8.97702	0.000634079	0.0263993
Mark4	MAP/microtubule affinity regulating kinase 4 [Source:MGI Symbol;Acc:MGI:1920955]	8.96974	3.00304e-05	0.00184534
Homez	homeodomain leucine zipper-encoding gene [Source:MGI Symbol;Acc:MGI:2678023]	8.96303	0.000242285	0.0116004
Mr1	major histocompatibility complex, class I-related [Source:MGI Symbol;Acc:MGI:1195463]	8.92954	0.0001761	0.00875188
Zfp26	zinc finger protein 26 [Source:MGI Symbol;Acc:MGI:99173]	8.9118	0.00124765	0.0429245
Dhx58	DEXH (Asp-Glu-X-His) box polypeptide 58 [Source:MGI Symbol;Acc:MGI:1931560]	8.86515	4.37657e-20	5.02912e-16
Trav17	T cell receptor alpha variable 17 [Source:MGI Symbol;Acc:MGI:3702128]	8.85586	0.000294368	0.0136908
Trim23	tripartite motif-containing 23 [Source:MGI Symbol;Acc:MGI:1933161]	8.82322	0.00150081	0.0494148
Pja2	praja ring finger ubiquitin ligase 2 [Source:MGI Symbol;Acc:MGI:2159342]	8.82241	0.000480829	0.0207714
Herc3	hect domain and RLD 3 [Source:MGI Symbol;Acc:MGI:1921248]	8.81953	2.26519e-06	0.000182023
Xcr1	chemokine (C motif) receptor 1 [Source:MGI Symbol;Acc:MGI:1346338]	8.81618	1.10294e-08	1.99099e-06
Pltp	phospholipid transfer protein [Source:MGI Symbol;Acc:MGI:103151]	8.7567	0.000858164	0.032438
Mtrf1	mitochondrial translational release factor 1 [Source:MGI Symbol;Acc:MGI:2384815]	8.73011	0.00028962	0.0136394
1500004A13Rik	RIKEN cDNA 1500004A13 gene [Source:MGI Symbol;Acc:MGI:2442808]	8.62858	2.56052e-06	0.000198803
Sipa1l3	signal-induced proliferation-associated 1 like 3 [Source:MGI Symbol;Acc:MGI:1921456]	8.56823	0.000498335	0.0212876
Tmem237	transmembrane protein 237 [Source:MGI Symbol;Acc:MGI:2138365]	8.50992	0.00041446	0.0183175
Ube2o	ubiquitin-conjugating enzyme E2O [Source:MGI Symbol;Acc:MGI:2444266]	8.49895	0.000771381	0.0301494
Tmem129	transmembrane protein 129 [Source:MGI Symbol;Acc:MGI:1915616]	8.47283	0.00126551	0.0433915
Npat	nuclear protein in the AT region [Source:MGI Symbol;Acc:MGI:107605]	8.45183	0.000649814	0.0268598
Hip1	huntingtin interacting protein 1 [Source:MGI Symbol;Acc:MGI:1099804]	8.40997	0.000343481	0.0155209
Cdk20	cyclin-dependent kinase 20 [Source:MGI Symbol;Acc:MGI:2145349]	8.40264	2.63399e-05	0.00164495
Lrrcc1	leucine rich repeat and coiled-coil domain containing 1 [Source:MGI Symbol;Acc:MGI:1918960]	8.40052	0.000699009	0.0283486
Pcnx	pecanex homolog [Source:MGI Symbol;Acc:MGI:1891924]	8.35363	1.92223e-07	2.12388e-05
Ms4a4d	membrane-spanning 4-domains, subfamily A, member 4D [Source:MGI Symbol;Acc:MGI:1913857]	8.32445	0.00105835	0.0384702
Acad10	acyl-Coenzyme A dehydrogenase family, member 10 [Source:MGI Symbol;Acc:MGI:1919235]	8.27343	0.000777814	0.0301955
Nfic	nuclear factor I/C [Source:MGI Symbol;Acc:MGI:109591]	8.24558	2.21371e-06	0.000180409
Tbc1d12	TBC1D12: TBC1 domain family, member 12 [Source:MGI Symbol;Acc:MGI:2384803]	8.23352	0.00120434	0.0420173
Gm14167	predicted gene 14167 [Source:MGI Symbol;Acc:MGI:3651481]	8.20592	0.00104437	0.0380979
Car11	carbonic anhydrase 11 [Source:MGI Symbol;Acc:MGI:1336193]	8.20117	0.000294391	0.0136908
Fitm2	fat storage-inducing transmembrane protein 2 [Source:MGI Symbol;Acc:MGI:2444508]	8.1823	0.000769827	0.0301494
Hmgxb4	HMG box domain containing 4 [Source:MGI Symbol;Acc:MGI:1918073]	8.09594	0.000921539	0.0343812
Nsl1	NSL1, MIS12 kinetochore complex component [Source:MGI Symbol;Acc:MGI:2685830]	8.08741	0.000366774	0.0163356
Ovca2	candidate tumor suppressor in ovarian cancer 2 [Source:MGI Symbol;Acc:MGI:2179725]	8.07178	0.000101893	0.00534638
BC065397	cDNA sequence BC065397 [Source:MGI Symbol;Acc:MGI:3584520]	8.0652	0.000485963	0.0209146
Gm45155	predicted gene 45155 [Source:MGI Symbol;Acc:MGI:5753731]	8.05069	0.000192353	0.00944585
St3gal2	ST3 beta-galactoside alpha-2,3-sialyltransferase 2 [Source:MGI Symbol;Acc:MGI:99427]	8.01192	0.00141075	0.0469745
Atp6v1g2	ATPase, H+ transporting, lysosomal V1 subunit G2 [Source:MGI Symbol;Acc:MGI:1913487]	7.98124	0.00120577	0.0420173
Apaf1	apoptotic peptidase activating factor 1 [Source:MGI Symbol;Acc:MGI:1306796]	7.9639	0.000344428	0.0155209
Slc25a26	solute carrier family 25 (mitochondrial carrier, phosphate carrier), member 26 [Source:MGI Symbol;Acc:MGI:1914832]	7.93515	9.5063e-05	0.00503396
Smug1	single-strand selective monofunctional uracil DNA glycosylase [Source:MGI Symbol;Acc:MGI:1918976]	7.92415	0.000767537	0.0301494
Myo10	myosin X [Source:MGI Symbol;Acc:MGI:107716]	7.88858	0.00113609	0.0406692
F2rl2	coagulation factor II (thrombin) receptor-like 2 [Source:MGI Symbol;Acc:MGI:1298208]	7.88798	0.000506648	0.0215626
Nacc2	nucleus accumbens associated 2, BEN and BTB (POZ) domain containing [Source:MGI Symbol;Acc:MGI:1915241]	7.81682	0.000627777	0.0262825
Nol4l	nucleolar protein 4-like [Source:MGI Symbol;Acc:MGI:1918765]	7.79719	4.74998e-05	0.0027291
Zhx3	zinc fingers and homeoboxes 3 [Source:MGI Symbol;Acc:MGI:2444772]	7.77834	0.00118574	0.0419243
Kifc2	kinesin family member C2 [Source:MGI Symbol;Acc:MGI:109187]	7.77344	0.000299028	0.0137155
Ppip5k2	diphosphoinositol pentakisphosphate kinase 2 [Source:MGI Symbol;Acc:MGI:2142810]	7.74242	2.20797e-06	0.000180409
Zfp607a	zinc finger protein 607A [Source:MGI Symbol;Acc:MGI:3584526]	7.73552	0.00139057	0.046646
Glmn	glomulin, FKBP associated protein [Source:MGI Symbol;Acc:MGI:2141180]	7.73507	0.000843129	0.0320895
Gm20275	predicted gene, 20275 [Source:MGI Symbol;Acc:MGI:5012460]	7.5809	0.00139236	0.046646
Zdhhc2	zinc finger, DHHC domain containing 2 [Source:MGI Symbol;Acc:MGI:1923452]	7.56347	0.00122291	0.0423265
A430072P03Rik	RIKEN cDNA A430072P03 gene [Source:MGI Symbol;Acc:MGI:3041214]	7.52464	0.000656203	0.0270266
Plcl1	phospholipase C-like 1 [Source:MGI Symbol;Acc:MGI:3036262]	7.49693	0.000903506	0.0339287
Fkbp7	FK506 binding protein 7 [Source:MGI Symbol;Acc:MGI:1336879]	7.43891	6.14531e-06	0.000438607
Fam240a	family with sequence similarity 240 member A [Source:MGI Symbol;Acc:MGI:2685436]	7.42926	0.00120388	0.0420173
Gm30054	predicted gene, 30054 [Source:MGI Symbol;Acc:MGI:5589213]	7.37593	0.000450891	0.0196538
B130055M24Rik	RIKEN cDNA B130055M24 gene [Source:MGI Symbol;Acc:MGI:3590645]	7.32235	0.000493575	0.0211629
Gm15133	predicted gene 15133 [Source:MGI Symbol;Acc:MGI:3705170]	7.25101	0.000744541	0.0295277
Cmtm3	CKLF-like MARVEL transmembrane domain containing 3 [Source:MGI Symbol;Acc:MGI:2447162]	7.23336	0.000516274	0.0218912
Gm22748	predicted gene, 22748 [Source:MGI Symbol;Acc:MGI:5452525]	7.21431	9.72135e-08	1.2149e-05
Ccr5	chemokine (C-C motif) receptor 5 [Source:MGI Symbol;Acc:MGI:107182]	7.12925	4.97362e-06	0.000361721
2900076A07Rik	RIKEN cDNA 2900076A07 gene [Source:MGI Symbol;Acc:MGI:1920242]	7.11705	4.04361e-07	3.97137e-05
Rhbdf2	rhomboid 5 homolog 2 [Source:MGI Symbol;Acc:MGI:2442473]	7.09228	0.00143944	0.0476675
Togaram1	TOG array regulator of axonemal microtubules 1 [Source:MGI Symbol;Acc:MGI:2684313]	6.90199	0.000706266	0.0283766
Opa1	OPA1, mitochondrial dynamin like GTPase [Source:MGI Symbol;Acc:MGI:1921393]	6.86986	4.62361e-07	4.35491e-05
Plekhm2	pleckstrin homology domain containing, family M (with RUN domain) member 2 [Source:MGI Symbol;Acc:MGI:1916832]	6.86614	0.00128781	0.0437817
Gm12743	predicted gene 12743 [Source:MGI Symbol;Acc:MGI:3651449]	6.81981	0.000165218	0.0082905
C1qtnf4	C1q and tumor necrosis factor related protein 4 [Source:MGI Symbol;Acc:MGI:1914695]	6.73866	0.000186875	0.00921621
Lpin2	lipin 2 [Source:MGI Symbol;Acc:MGI:1891341]	6.68406	0.000247224	0.0117878
Golga2	golgi autoantigen, golgin subfamily a, 2 [Source:MGI Symbol;Acc:MGI:2139395]	6.66593	0.000794602	0.0305377
Rpusd3	RNA pseudouridylate synthase domain containing 3 [Source:MGI Symbol;Acc:MGI:2141440]	6.4424	5.23268e-08	7.70881e-06
Ifit3b	interferon-induced protein with tetratricopeptide repeats 3B [Source:MGI Symbol;Acc:MGI:3698419]	6.39344	3.62084e-08	5.77876e-06
Dusp3	dual specificity phosphatase 3 (vaccinia virus phosphatase VH1-related) [Source:MGI Symbol;Acc:MGI:1919599]	6.38099	0.00123975	0.0427808
Grpel2	GrpE-like 2, mitochondrial [Source:MGI Symbol;Acc:MGI:1334416]	6.24157	0.000914369	0.0342248
Tspan4	tetraspanin 4 [Source:MGI Symbol;Acc:MGI:1928097]	6.08844	1.46773e-07	1.72099e-05
Xrcc4	X-ray repair complementing defective repair in Chinese hamster cells 4 [Source:MGI Symbol;Acc:MGI:1333799]	6.04779	0.000884141	0.0333104
Brat1	BRCA1-associated ATM activator 1 [Source:MGI Symbol;Acc:MGI:1891679]	5.9699	0.0013454	0.0453371
Nhlrc3	NHL repeat containing 3 [Source:MGI Symbol;Acc:MGI:2444520]	5.93338	0.000361295	0.0161542
Gm12216	predicted gene 12216 [Source:MGI Symbol;Acc:MGI:3650088]	5.9043	4.33043e-07	4.11247e-05
D830035M03Rik	RIKEN cDNA D830035M03 gene [Source:MGI Symbol;Acc:MGI:2686558]	5.59965	0.000800374	0.030657
Narf	nuclear prelamin A recognition factor [Source:MGI Symbol;Acc:MGI:1914858]	5.3601	0.00029959	0.0137155
Eif2s3x	eukaryotic translation initiation factor 2, subunit 3, structural gene X-linked [Source:MGI Symbol;Acc:MGI:1349431]	5.23352	0.000852777	0.0323408
Cd200	CD200 antigen [Source:MGI Symbol;Acc:MGI:1196990]	4.98961	6.79473e-05	0.00375376
Mgat4a	mannoside acetylglucosaminyltransferase 4, isoenzyme A [Source:MGI Symbol;Acc:MGI:2662992]	4.72075	0.000548034	0.0230676
Ctdsp1	CTD (carboxy-terminal domain, RNA polymerase II, polypeptide A) small phosphatase 1 [Source:MGI Symbol;Acc:MGI:2654470]	4.64724	9.80735e-06	0.000670811
Camk1	calcium/calmodulin-dependent protein kinase I [Source:MGI Symbol;Acc:MGI:1098535]	4.52442	3.47125e-06	0.000260707
Zranb2	zinc finger, RAN-binding domain containing 2 [Source:MGI Symbol;Acc:MGI:1858211]	4.45979	0.00047237	0.020483
Rapgef2	Rap guanine nucleotide exchange factor (GEF) 2 [Source:MGI Symbol;Acc:MGI:2659071]	4.41915	0.000983871	0.0361203
Lair1	leukocyte-associated Ig-like receptor 1 [Source:MGI Symbol;Acc:MGI:105492]	3.88095	3.59542e-05	0.00217328
Iigp1	interferon inducible GTPase 1 [Source:MGI Symbol;Acc:MGI:1926259]	3.80056	0.00120756	0.0420173
Sfi1	Sfi1 homolog, spindle assembly associated (yeast) [Source:MGI Symbol;Acc:MGI:1926137]	3.77243	0.00118409	0.0419243
Parp9	poly (ADP-ribose) polymerase family, member 9 [Source:MGI Symbol;Acc:MGI:1933117]	3.76557	1.40259e-06	0.0001221
Bcl2a1a	B cell leukemia/lymphoma 2 related protein A1a [Source:MGI Symbol;Acc:MGI:102687]	3.73994	5.4848e-05	0.0030895
Gvin1	GTPase, very large interferon inducible 1 [Source:MGI Symbol;Acc:MGI:1921808]	3.50657	0.000703805	0.0283766
Rtp4	receptor transporter protein 4 [Source:MGI Symbol;Acc:MGI:1915025]	2.77422	4.2163e-05	0.0024974
Rn7sk	RNA, 7SK, nuclear [Source:MGI Symbol;Acc:MGI:103186]	2.6883	0.000130585	0.00672895
Itpr1	inositol 1,4,5-trisphosphate receptor 1 [Source:MGI Symbol;Acc:MGI:96623]	2.62178	3.61236e-05	0.00217328
Ly6a	lymphocyte antigen 6 complex, locus A [Source:MGI Symbol;Acc:MGI:107527]	2.53647	1.94637e-05	0.00124948
Rpain	RPA interacting protein [Source:MGI Symbol;Acc:MGI:1916973]	2.40623	9.72684e-08	1.2149e-05
Irf2	interferon regulatory factor 2 [Source:MGI Symbol;Acc:MGI:96591]	2.11815	0.000680612	0.0278324
Cdc16	CDC16 cell division cycle 16 [Source:MGI Symbol;Acc:MGI:1917207]	1.90303	0.00129567	0.0439191
Xaf1	XIAP associated factor 1 [Source:MGI Symbol;Acc:MGI:3772572]	1.81214	1.52014e-05	0.00100971
Haus5	HAUS augmin-like complex, subunit 5 [Source:MGI Symbol;Acc:MGI:1919159]	1.76264	7.40211e-05	0.00401215
Gm19585	predicted gene, 19585 [Source:MGI Symbol;Acc:MGI:5011770]	1.72229	0.000161207	0.00816047
Hsd11b1	hydroxysteroid 11-beta dehydrogenase 1 [Source:MGI Symbol;Acc:MGI:103562]	1.63865	0.000161169	0.00816047
Ehbp1l1	EH domain binding protein 1-like 1 [Source:MGI Symbol;Acc:MGI:3612340]	1.62212	3.21696e-05	0.00195588
Isg15	ISG15 ubiquitin-like modifier [Source:MGI Symbol;Acc:MGI:1855694]	1.59913	7.19594e-05	0.00393755
Ctsw	cathepsin W [Source:MGI Symbol;Acc:MGI:1338045]	1.51214	4.25801e-07	4.10075e-05
Slfn1	schlafen 1 [Source:MGI Symbol;Acc:MGI:1313259]	1.50697	0.000944417	0.0350074
Ccl5	chemokine (C-C motif) ligand 5 [Source:MGI Symbol;Acc:MGI:98262]	1.40993	0.000745194	0.0295277
Nkg7	natural killer cell group 7 sequence [Source:MGI Symbol;Acc:MGI:1931250]	1.40738	0.000648092	0.0268598
Miip	migration and invasion inhibitory protein [Source:MGI Symbol;Acc:MGI:106506]	1.38925	0.00106445	0.0384702
Traf3ip3	TRAF3 interacting protein 3 [Source:MGI Symbol;Acc:MGI:2441706]	1.231	1.12334e-06	9.9295e-05
Tmem173	transmembrane protein 173 [Source:MGI Symbol;Acc:MGI:1919762]	1.19164	4.27465e-09	8.77144e-07
Sharpin	SHANK-associated RH domain interacting protein [Source:MGI Symbol;Acc:MGI:1913331]	1.17408	0.000295477	0.0136908
Dgkz	diacylglycerol kinase zeta [Source:MGI Symbol;Acc:MGI:1278339]	1.11673	0.000660018	0.0270867
Naa60	N(alpha)-acetyltransferase 60, NatF catalytic subunit [Source:MGI Symbol;Acc:MGI:1922013]	1.05141	0.000437969	0.0192088
Rab37	RAB37, member RAS oncogene family [Source:MGI Symbol;Acc:MGI:1929945]	1.02203	4.34094e-06	0.000317718
Lpxn	leupaxin [Source:MGI Symbol;Acc:MGI:2147677]	1.0145	1.57075e-06	0.000134698
Parl	presenilin associated, rhomboid-like [Source:MGI Symbol;Acc:MGI:1277152]	-1.10469	4.63975e-05	0.00267916
Rgs2	regulator of G-protein signaling 2 [Source:MGI Symbol;Acc:MGI:1098271]	-1.16545	0.000451536	0.0196538
Phf6	PHD finger protein 6 [Source:MGI Symbol;Acc:MGI:1918248]	-1.24037	0.000765874	0.0301494
Fuca2	fucosidase, alpha-L- 2, plasma [Source:MGI Symbol;Acc:MGI:1914098]	-1.26307	1.90633e-05	0.00123066
Fam110a	family with sequence similarity 110, member A [Source:MGI Symbol;Acc:MGI:1921097]	-1.3191	0.00141233	0.0469745
Il2ra	interleukin 2 receptor, alpha chain [Source:MGI Symbol;Acc:MGI:96549]	-1.34832	2.51226e-05	0.00158617
Ccdc32	coiled-coil domain containing 32 [Source:MGI Symbol;Acc:MGI:2685477]	-1.35344	0.000781222	0.0302257
Ramp3	receptor (calcitonin) activity modifying protein 3 [Source:MGI Symbol;Acc:MGI:1860292]	-1.48358	1.75513e-06	0.000148295
Ero1l	ERO1-like (S. cerevisiae) [Source:MGI Symbol;Acc:MGI:1354385]	-1.53468	5.71646e-06	0.000410549
Ormdl3	ORM1-like 3 (S. cerevisiae) [Source:MGI Symbol;Acc:MGI:1913862]	-1.61207	0.000232582	0.0112768
Bpnt1	bisphosphate 3'-nucleotidase 1 [Source:MGI Symbol;Acc:MGI:1338800]	-1.67919	0.000628987	0.0262825
Bap1	Brca1 associated protein 1 [Source:MGI Symbol;Acc:MGI:1206586]	-1.67979	0.000237977	0.0114418
Smox	spermine oxidase [Source:MGI Symbol;Acc:MGI:2445356]	-1.75817	2.58061e-06	0.000199019
Fam193a	family with sequence similarity 193, member A [Source:MGI Symbol;Acc:MGI:2447768]	-1.827	0.000164702	0.0082905
Rab9	RAB9, member RAS oncogene family [Source:MGI Symbol;Acc:MGI:1890695]	-1.93158	1.98487e-06	0.000164088
Trav1	T cell receptor alpha variable 1 [Source:MGI Symbol;Acc:MGI:3651476]	-1.99764	1.50755e-05	0.00100717
Tmem176a	transmembrane protein 176A [Source:MGI Symbol;Acc:MGI:1913308]	-2.04991	8.29021e-06	0.00057735
Ltb4r1	leukotriene B4 receptor 1 [Source:MGI Symbol;Acc:MGI:1309472]	-2.06766	2.03774e-09	4.50301e-07
Avpi1	arginine vasopressin-induced 1 [Source:MGI Symbol;Acc:MGI:1916784]	-2.13745	4.98839e-05	0.00283771
Atf3	activating transcription factor 3 [Source:MGI Symbol;Acc:MGI:109384]	-2.20296	1.82471e-05	0.00118462
Lmna	lamin A [Source:MGI Symbol;Acc:MGI:96794]	-2.27091	6.96163e-07	6.39969e-05
Il17re	interleukin 17 receptor E [Source:MGI Symbol;Acc:MGI:1889371]	-2.33436	0.000700635	0.0283486
Plaur	plasminogen activator, urokinase receptor [Source:MGI Symbol;Acc:MGI:97612]	-2.47853	2.55097e-06	0.000198803
Tnfsf11	tumor necrosis factor (ligand) superfamily, member 11 [Source:MGI Symbol;Acc:MGI:1100089]	-2.53096	0.00119565	0.0420173
Blk	B lymphoid kinase [Source:MGI Symbol;Acc:MGI:88169]	-2.5571	0.00111594	0.0401743
Pxdc1	PX domain containing 1 [Source:MGI Symbol;Acc:MGI:1914145]	-2.75104	6.10676e-07	5.6591e-05
Myo1e	myosin IE [Source:MGI Symbol;Acc:MGI:106621]	-2.79685	0.000298981	0.0137155
Il17a	interleukin 17A [Source:MGI Symbol;Acc:MGI:107364]	-2.86285	0.000281616	0.0133171
P2ry12	purinergic receptor P2Y, G-protein coupled 12 [Source:MGI Symbol;Acc:MGI:1918089]	-2.88322	0.000376968	0.0167248
Hdc	histidine decarboxylase [Source:MGI Symbol;Acc:MGI:96062]	-3.53356	0.000709629	0.0284124
Tmem119	transmembrane protein 119 [Source:MGI Symbol;Acc:MGI:2385228]	-3.73294	4.54182e-05	0.00263586
Cd74	CD74 antigen (invariant polypeptide of major histocompatibility complex, class II antigen-associated) [Source:MGI Symbol;Acc:MGI:96534]	-3.83778	0.00100834	0.0369009
Fstl4	follistatin-like 4 [Source:MGI Symbol;Acc:MGI:2443199]	-7.78203	0.00130427	0.0440804
4833412C05Rik	RIKEN cDNA 4833412C05 gene [Source:MGI Symbol;Acc:MGI:1921154]	-9.52007	8.54501e-05	0.00457129
Igsf5	immunoglobulin superfamily, member 5 [Source:MGI Symbol;Acc:MGI:1919308]	-9.8759	2.78293e-05	0.00172857
C5ar1	complement component 5a receptor 1 [Source:MGI Symbol;Acc:MGI:88232]	-9.90113	1.81157e-05	0.00118277
Sirpb1b	signal-regulatory protein beta 1B [Source:MGI Symbol;Acc:MGI:3779828]	-10.0681	0.000788339	0.0303987
Slc37a2	solute carrier family 37 (glycerol-3-phosphate transporter), member 2 [Source:MGI Symbol;Acc:MGI:1929693]	-10.4225	2.4264e-05	0.00154859
Fgd2	FYVE, RhoGEF and PH domain containing 2 [Source:MGI Symbol;Acc:MGI:1347084]	-10.6238	1.19535e-05	0.000807983
Blnk	B cell linker [Source:MGI Symbol;Acc:MGI:96878]	-10.6695	1.8247e-06	0.000151939
Clec4d	C-type lectin domain family 4, member d [Source:MGI Symbol;Acc:MGI:1298389]	-10.8852	0.00147467	0.0486939
S100a9	S100 calcium binding protein A9 (calgranulin B) [Source:MGI Symbol;Acc:MGI:1338947]	-13.5556	4.5352e-05	0.00263586
S100a8	S100 calcium binding protein A8 (calgranulin A) [Source:MGI Symbol;Acc:MGI:88244]	-13.7924	0.000166887	0.00833784
Gm5483	predicted gene 5483 [Source:MGI Symbol;Acc:MGI:3645124]	-21.7985	2.47032e-08	3.9981e-06
Gm5127	predicted gene 5127 [Source:MGI Symbol;Acc:MGI:3648285]	-22.6377	6.95236e-09	1.33149e-06
Retnlg	resistin like gamma [Source:MGI Symbol;Acc:MGI:2667763]	-22.6716	6.59023e-09	1.28353e-06
Nphp4	nephronophthisis 4 (juvenile) homolog (human) [Source:MGI Symbol;Acc:MGI:2384210]	-23.0915	8.72438e-11	2.70951e-08
Pi16	peptidase inhibitor 16 [Source:MGI Symbol;Acc:MGI:1921366]	-23.284	2.54735e-09	5.42068e-07
Ifitm1	interferon induced transmembrane protein 1 [Source:MGI Symbol;Acc:MGI:1915963]	-23.4086	2.09096e-09	4.53345e-07
Clec4n	C-type lectin domain family 4, member n [Source:MGI Symbol;Acc:MGI:1861231]	-23.5395	1.70127e-09	3.98966e-07
Mmp9	matrix metallopeptidase 9 [Source:MGI Symbol;Acc:MGI:97011]	-25.1246	1.314e-12	1.07851e-09
Pla2g7	phospholipase A2, group VII (platelet-activating factor acetylhydrolase, plasma) [Source:MGI Symbol;Acc:MGI:1351327]	-25.6792	2.63937e-13	3.03291e-10
Scd1	stearoyl-Coenzyme A desaturase 1 [Source:MGI Symbol;Acc:MGI:98239]	-26.2722	1.76031e-11	7.70929e-09
Csf3r	colony stimulating factor 3 receptor (granulocyte) [Source:MGI Symbol;Acc:MGI:1339755]	-26.2736	8.64656e-14	1.10397e-10
Igkv8-30	immunoglobulin kappa chain variable 8-30 [Source:MGI Symbol;Acc:MGI:3642250]	-27.3752	2.4337e-12	1.64504e-09
