# Supplementary material for: MAIT cells protect against sterile lung injury
Source: Cell Rep. Author manuscript; Available in PMC 2025 Jul 17. (PMC7617896; doi:10.1016/j.celrep.2025.115275)
Supplement: Supplemental Table 4 [file EMS206836-supplement-Supplemental_Table_4.xlsx]

## Sheet: Day 0 WT vs MR1KO DEG
Cell Type	B cells	WT v.s. Mr1-/-					Plasma cells		WT v.s. Mr1-/-					CD4+ T cells		WT v.s. Mr1-/-					CD8+ T cells		WT v.s. Mr1-/-					Proliferating T cells		WT v.s. Mr1-/-					ILC1		WT v.s. Mr1-/-					ILC2		WT v.s. Mr1-/-					ILC3
Number of upregulated genes		7					Number of upregulated genes		5					Number of upregulated genes		22					Number of upregulated genes		6					Number of upregulated genes		0					Number of upregulated genes		0					Number of upregulated genes		30					Number of upregulated genes
Number of downregulated genes		22					Number of downregulated genes		7					Number of downregulated genes		8					Number of downregulated genes		8					Number of downregulated genes		0					Number of downregulated genes		0					Number of downregulated genes		4					Number of downregulated genes
	Gene	Log 2 fold change	Base Mean	P value	FDR P value			Gene	Log 2 fold change	Base Mean	P value	FDR P value			Gene	Log 2 fold change	Base Mean	P value	FDR P value			Gene	Log 2 fold change	Base Mean	P value	FDR P value			Gene	Log 2 fold change	Base Mean	P value	FDR P value			Gene	Log 2 fold change	Base Mean	P value	FDR P value			Gene	Log 2 fold change	Base Mean	P value	FDR P value
	Lef1	1.71584	47.221	4.6183e-05	0.031792			Igkv17-127	9.46577	8023.71	3.30362e-06	0.00269906			Gm16867	2.79634	13.9277	1.58818e-05	0.00892703			Fcgr2b	4.87332	13.0079	4.88146e-07	0.00149775																	Mki67	6.90585	21.8777	3.54516e-08	1.95752e-05
	Ftl1-ps1	1.05768	121.495	6.84246e-05	0.0401247			Igkv4-57-1	9.28719	1304.55	1.24886e-07	0.000306095			Plekhg1	2.69918	15.9364	9.76731e-06	0.00635698			Gm16867	2.78985	18.6396	1.67168e-06	0.00341941																	Top2a	6.41163	15.6549	5.14721e-07	0.000189474
	Igkv8-30	0.845447	247.18	8.72932e-06	0.00813007			Fcgr2b	2.46274	18.1006	1.59745e-05	0.00870078			Zbtb16	1.94943	49.8241	2.65468e-07	0.000328278			Il1r1	2.2309	17.5925	3.70117e-05	0.0378537																	Stmn1	5.96797	11.678	2.63242e-06	0.000706006
	Uap1	0.765712	251.81	6.27286e-07	0.00110353			Trps1	2.31845	19.6627	6.16572e-06	0.00431777			Ablim3	1.70647	139.624	2.38245e-15	2.94614e-11			Atf6	0.862503	199.527	2.66198e-06	0.00448168																	Hist1h2ap	5.6077	16.3579	4.47886e-07	0.000185481
	Abl2	0.66472	394.371	1.98074e-06	0.002851			Serpina3g	1.27895	61.5132	2.91554e-05	0.01191			Il17re	1.61223	44.1127	1.23181e-05	0.00761626			Nt5e	0.834476	217.067	4.41407e-05	0.0416722																	Cd3g	5.33633	13.2402	3.19652e-06	0.000706006
	Ivns1abp	0.502984	699.061	2.7462e-06	0.00334466			Ighv1-66	-6.4484	39.1435	4.1887e-10	2.0533e-06			Il17a	1.57529	933.579	5.49491e-05	0.0251667			Dgat1	0.547671	996.011	5.20369e-06	0.00638649																	Cd3e	5.18471	12.7297	3.06254e-06	0.000706006
	Smad7	0.410004	1210.47	7.65945e-05	0.0433115			Ighv1-69	-8.61811	714.053	2.46523e-05	0.010986			Pxdc1	1.43232	40.3158	4.5631e-05	0.0217028			Btaf1	-0.593264	614.713	4.30191e-06	0.00586638																	Cd48	4.90869	5.67402	0.00028872	0.0341618
	Btaf1	-0.579345	1214.71	6.96123e-06	0.00734781			Igkv4-74	-8.77495	309.16	8.62395e-06	0.00528432			Il1r1	1.3671	169.028	3.8454e-09	9.51045e-06			Gm11290	-0.825328	324.683	2.92133e-06	0.00448168																	Hist1h2an	4.84592	5.42058	0.000315884	0.0348841
	Ralgps2	-0.585064	3356.18	2.67722e-07	0.000529855			Igkv6-17	-9.4844	2459.41	5.40339e-07	0.00083994			Atf6	1.24285	254.352	1.99606e-12	8.22778e-09			Fam126a	-0.921008	297.732	1.56593e-05	0.0174715																	Hmgn2	4.23545	12.938	2.87887e-06	0.000706006
	Igkv10-96	-0.741495	1124.05	5.59913e-05	0.0368383			Ighv5-4	-11.2695	986.916	2.15118e-05	0.0105451			Trbv13-1	0.977659	271.025	5.87415e-07	0.000660361			B4galnt2	-1.48451	78.5313	2.27654e-07	0.00138947																	Hist1h1e	4.09707	16.9209	5.03056e-08	2.38089e-05
	Fam126a	-0.758813	591.813	3.24341e-06	0.00366806			Igkv6-20	-11.9308	785.763	6.85386e-07	0.00083994			Tmem176a	0.934001	378.703	1.51505e-11	4.68377e-08			Gm43305	-1.61838	66.8137	7.19759e-08	0.00088336																	Ctla4	3.80274	6.66835	0.000375752	0.040157
	Igkv8-28	-0.942085	467.884	7.38282e-07	0.00116892			Igkv6-13	-13.1861	5719.58	1.01015e-06	0.000990349			Plcb4	0.888318	194.282	1.73381e-06	0.00178669			Cdk5rap1	-1.64549	64.5041	3.3964e-07	0.00138947																	Zbtb16	3.58114	13.367	2.27087e-06	0.000683946
	Ddah1	-0.98216	371.167	8.58475e-06	0.00813007										Ece1	0.877382	236.728	2.82973e-06	0.00249946			Fgfbp3	-2.11202	18.3225	5.22937e-05	0.0458429																	Tmpo	3.42401	9.31765	6.47983e-05	0.0107338
	Camk2b	-1.04373	331.923	2.36513e-06	0.00312059										Tmem176b	0.847268	546.81	6.02127e-09	1.24098e-05			Samd11	-2.69311	19.6373	1.10117e-06	0.00270293																	Hist1h4d	3.18356	10.1413	5.38832e-05	0.00939553
	Gm49980	-1.09756	109.847	1.47326e-05	0.0129589										Abl2	0.725185	201.628	2.02871e-06	0.00192977																								Il18r1	3.17327	7.61566	0.000495454	0.0482776
	Hist1h4n	-1.12947	120.49	4.84529e-08	0.000153431										Igf1r	0.716417	338.654	7.29363e-05	0.0322118																								Tuba1b	2.94355	32.4091	3.63198e-09	2.58061e-06
	Bbof1	-1.21923	48.7021	5.81669e-05	0.0368383										St6galnac3	0.601374	1471.75	8.41545e-06	0.00578141																								H2afx	2.9052	10.4452	0.00012307	0.0169888
	Gm28694	-1.27378	43.7551	8.86778e-05	0.048415										Furin	0.601191	1274.77	7.9535e-09	1.40504e-05																								Smc4	2.72756	10.9212	0.000286897	0.0341618
	Cdk5rap1	-1.31864	113.229	6.08084e-09	2.40695e-05										Actn2	0.563731	355.628	3.01558e-05	0.0159402																								Lgals1	2.68608	67.4843	1.56673e-12	5.19058e-09
	Angptl1	-1.83229	66.5012	3.12267e-09	1.64804e-05										Cpd	0.5337	526.417	3.95201e-05	0.0195482																								Bcl2a1b	2.65489	16.6009	6.8795e-06	0.00142449
	Gm10522	-2.37232	16.8783	2.30827e-05	0.0182734										Dgat1	0.490496	1629.68	5.95113e-06	0.00432892																								Tubb5	2.44401	31.0244	1.47907e-06	0.000490016
	Fgfbp3	-2.65577	14.125	4.04285e-05	0.0290956										Bcl2a1b	0.447793	1832.3	0.000104124	0.04292																								S100a6	2.43267	64.1357	3.89468e-09	2.58061e-06
	Nckap5	-3.48954	11.7502	6.57683e-05	0.0400504										Btaf1	-0.531562	651.381	4.24233e-06	0.00327879																								Lmnb1	2.42361	18.2656	9.90629e-05	0.014918
	Ly6c2	-4.07405	10.2813	1.81102e-05	0.0150915										Ddah1	-0.89841	187.36	7.64699e-05	0.0326078																								Crip1	2.39103	98.4568	1.48686e-11	2.46298e-08
	Nkg7	-4.13902	15.9983	1.7341e-07	0.000429617										Cdk5rap1	-1.52994	65.0855	3.96795e-08	5.45197e-05																								Nucks1	2.30221	13.7154	0.000314382	0.0348841
	Samd11	-4.89339	51.439	7.90856e-21	1.25216e-16										Gm49980	-1.78952	48.5143	1.98273e-08	3.06481e-05																								Hmgb2	2.19482	76.5841	9.43908e-10	1.04239e-06
	Ifi207	-5.30492	12.296	2.46259e-05	0.0185668										Trav14-2	-2.0457	29.4646	3.66767e-06	0.00302363																								H2afv	2.04568	21.4656	0.000111245	0.0160241
	Ccl5	-6.35686	123.147	1.8994e-07	0.000429617										Samd11	-2.35303	50.3121	3.31521e-13	2.0498e-09																								Anp32e	1.97013	16.8317	0.000411835	0.0426378
	Gzma	-7.17272	43.0222	1.6966e-11	1.34311e-07										Trav16d-dv11	-2.8264	14.8081	3.09369e-05	0.0159402																								Arl6ip1	1.64411	28.5272	0.000473316	0.0475181
															Igkv4-91	-5.84348	10.6248	1.4297e-05	0.00841888																								Ptma	1.13176	182.519	8.95354e-05	0.0141253
																																											Inpp4b	-1.22444	63.1226	0.000287543	0.0341618
																																											Rgs2	-1.27378	68.6031	0.000155983	0.0206708
																																											Ccl1	-1.80497	60.924	2.07346e-05	0.0040408
																																											Nrgn	-2.47877	19.0589	4.01923e-05	0.00739762




[truncated: 90 more columns]

## Sheet: Day 3 WT vs MR1KO DEG
Cell Type	B cells	WT v.s. Mr1-/-					Plasma cells		WT v.s. Mr1-/-					CD4+ T cells		WT v.s. Mr1-/-					CD8+ T cells		WT v.s. Mr1-/-					Proliferating T cells		WT v.s. Mr1-/-					ILC1		WT v.s. Mr1-/-					ILC2		WT v.s. Mr1-/-					ILC3
Number of upregulated genes		2					Number of upregulated genes		3					Number of upregulated genes		3					Number of upregulated genes		2					Number of upregulated genes		0					Number of upregulated genes		0					Number of upregulated genes		0					Number of upregulated genes
Number of downregulated genes		12					Number of downregulated genes		2					Number of downregulated genes		3					Number of downregulated genes		2					Number of downregulated genes		0					Number of downregulated genes		0					Number of downregulated genes		1					Number of downregulated genes
	Gene	Log 2 fold change	Base Mean	P value	FDR P value			Gene	Log 2 fold change	Base Mean	P value	FDR P value			Gene	Log 2 fold change	Base Mean	P value	FDR P value			Gene	Log 2 fold change	Base Mean	P value	FDR P value			Gene	Log 2 fold change	Base Mean	P value	FDR P value			Gene	Log 2 fold change	Base Mean	P value	FDR P value			Gene	Log 2 fold change	Base Mean	P value	FDR P value
	Abl2	0.834968	316.938	5.67493e-06	0.00965868			Igkv3-5	13.1285	2729.25	2.68427e-07	0.00244242			Fcgr2b	5.04021	17.4275	5.09853e-08	0.000187014			Zbtb16	1.91516	35.7871	1.22417e-05	0.0435867																	Stab2	-2.92612	25.9893	1.48e-07	0.00101365
	Fam107b	0.795604	4659.73	3.18776e-07	0.00114828			Ighv1-9	11.4768	1656.03	7.11775e-06	0.0161911			Zbtb16	2.86189	54.0924	9.33355e-16	1.36942e-11			Ern1	0.609116	584.513	6.28574e-06	0.0298405
	Igkv10-94	-1.11628	431.105	3.80856e-07	0.00114828			Ighv9-3	8.30094	329.584	9.5146e-06	0.0173147			Atf6	1.07269	239.024	4.72357e-09	2.31014e-05			Trbv26	-1.54886	65.5321	6.80012e-08	0.000484236
	Igkv2-137	-1.27038	289.524	5.76638e-06	0.00965868			Iglv2	-7.9263	186.89	1.64627e-06	0.00748971			Trav6-7-dv9	-2.06051	59.4112	1.24491e-07	0.000304422			Samd11	-5.11435	22.3819	4.74775e-10	6.76174e-06
	Igkv8-16	-1.40472	102.206	1.36974e-05	0.0187717			Igkv4-55	-10.4141	892.355	6.84624e-06	0.0161911			Samd11	-2.35863	63.8854	4.76312e-15	3.49423e-11
	Angptl1	-1.50541	40.6872	1.21533e-05	0.0183211										Adamts13	-3.70396	19.216	7.68405e-08	0.000225481
	Gm28694	-1.58735	40.7447	3.168e-05	0.0367366
	Ctsl	-1.59192	60.2529	3.64448e-05	0.0392433
	Isg15	-1.78339	46.6657	1.30898e-06	0.00281898
	Lipa	-2.02277	59.285	7.05386e-07	0.00177228
	Igkv8-21	-2.07053	230.301	1.04914e-11	7.90793e-08
	Igkv14-130	-2.18465	41.205	1.25127e-08	6.28765e-05
	Igkv18-36	-2.64961	18.6847	2.397e-05	0.0301124
	Samd11	-5.86277	60.5204	2.93594e-20	4.42593e-16
[truncated: 90 more columns]

## Sheet: Day 7 WT vs MR1KO DEG
Cell Type	B cells	WT v.s. Mr1-/-					Plasma cells		WT v.s. Mr1-/-					CD4+ T cells		WT v.s. Mr1-/-					CD8+ T cells		WT v.s. Mr1-/-					Proliferating T cells		WT v.s. Mr1-/-					ILC1		WT v.s. Mr1-/-					ILC2		WT v.s. Mr1-/-					ILC3
Number of upregulated genes		4					Number of upregulated genes		0					Number of upregulated genes		10					Number of upregulated genes		8					Number of upregulated genes		1					Number of upregulated genes		1					Number of upregulated genes		11					Number of upregulated genes
Number of downregulated genes		10					Number of downregulated genes		1					Number of downregulated genes		11					Number of downregulated genes		10					Number of downregulated genes		1					Number of downregulated genes		0					Number of downregulated genes		1					Number of downregulated genes
	Gene	Log 2 fold change	Base Mean	P value	FDR P value			Gene	Log 2 fold change	Base Mean	P value	FDR P value			Gene	Log 2 fold change	Base Mean	P value	FDR P value			Gene	Log 2 fold change	Base Mean	P value	FDR P value			Gene	Log 2 fold change	Base Mean	P value	FDR P value			Gene	Log 2 fold change	Base Mean	P value	FDR P value			Gene	Log 2 fold change	Base Mean	P value	FDR P value
	Gm14326	5.86277	7.145	1.12876e-05	0.0164694			Igkv10-94	-13.0206	3492.76	4.04298e-09	3.4236e-05			Gm14305	5.81939	7.42606	1.03069e-05	0.00868151			Nt5e	2.09109	94.0247	1.17889e-18	1.25764e-14			Zbtb16	4.27875	12.0524	7.31025e-07	0.00375783			Nt5e	2.13781	40.2791	3.52446e-09	3.51212e-05			Hist1h2ap	5.26048	12.5254	2.00002e-08	4.53204e-05
	Ighj1	2.75367	23.7438	2.74085e-06	0.00626375										Nt5e	2.3632	219.504	1.40012e-46	1.91845e-42			Zbtb16	1.63262	24.4531	6.24006e-05	0.0369827			Tnfsf8	-2.59204	48.8854	1.42608e-11	1.46616e-07										Hist1h2ab	4.71518	8.47812	2.25093e-06	0.0017002
	Nt5e	2.71026	71.332	2.33446e-21	3.20101e-17										Zbtb16	1.83753	32.8262	5.87889e-06	0.00575376			Hist1h2ap	1.45723	45.6736	4.42883e-05	0.0314978																	Hist1h2an	4.50039	4.37644	0.000259488	0.049
	Bcl2a1b	0.723558	373.391	3.67526e-06	0.0071993										Hist1h2ap	1.59145	29.2162	3.2783e-05	0.0249551			Atf6	1.08767	96.0748	2.40728e-07	0.000513617																	Kif11	4.05228	5.44663	0.000236727	0.0487657
	Igkv12-41	-0.982284	193.522	1.7916e-05	0.020472										Trbv5	1.13038	69.6374	7.09081e-05	0.0485791			Dtx4	1.00239	81.5255	3.23578e-05	0.0246566																	Hist1h3c	3.51978	8.01912	0.000175223	0.0441172
	Hist1h4n	-1.18857	75.4198	1.58495e-05	0.0197572										Atf6	1.10899	133.795	6.18013e-08	0.00016936			Tex14	0.612358	737.617	6.80034e-06	0.0065951																	Hist1h2ae	3.36973	21.7751	9.55682e-07	0.00108279
	Srpk2	-1.18974	407.243	3.92729e-10	2.35064e-06										Foxp3	0.912112	177.969	5.42823e-06	0.00572136			Hist1h1c	0.600939	663.147	1.59639e-05	0.0131002																	Stmn1	3.13736	20.0346	1.18327e-05	0.0060747
	Gm42047	-1.29109	47.8864	2.98476e-05	0.0314824										Myo1e	0.888932	128.032	7.19259e-06	0.00657019			Itgb1	0.482747	1214.08	5.59169e-05	0.0354439																	Top2a	3.04303	16.4768	2.31858e-05	0.0087565
	Gm43305	-1.3995	223.699	5.14289e-10	2.35064e-06										Ikzf2	0.868339	588.12	8.22321e-08	0.000187791			Ide	-0.756668	217.79	1.17863e-05	0.010478																	Tuba1b	2.41334	39.3133	0.000130944	0.03709
	Cdk5rap1	-1.45266	72.2773	3.22301e-07	0.000883879										Tox	0.587153	732.136	1.09897e-06	0.00167312			Srpk2	-0.947732	371.691	8.51721e-09	3.02872e-05																	Hmgb2	1.97878	76.8858	1.3404e-05	0.0060747
	Tyrobp	-4.74686	13.4637	3.21939e-05	0.0315317										Btaf1	-0.610791	329.912	1.07711e-05	0.00868151			Cyth3	-1.39614	93.2361	1.03761e-06	0.00124907																	Hmgb1	1.71609	57.4682	0.000126846	0.03709
	Igkv9-123	-4.95006	15.65	1.20109e-05	0.0164694										Gm8797	-0.766188	802.395	2.38869e-06	0.00272748			Trbv17	-1.44823	113.947	4.48663e-07	0.000683763																	Csf2	-1.81472	50.2693	0.000222498	0.0487657
	Il1b	-5.18394	17.5	5.86766e-06	0.0100572										Phf20	-0.929253	160.835	4.80612e-07	0.000915809			Trbv4	-1.46068	74.6288	1.05377e-06	0.00124907
	Samd11	-6.21097	36.0674	5.20789e-09	1.78526e-05										Cyth3	-0.95513	119.222	5.34701e-07	0.000915809			Ehbp1	-1.5493	72.6203	1.48093e-07	0.000394965
															Srpk2	-1.03703	430.928	2.66559e-11	1.21746e-07			1700030N03Rik	-1.86671	22.9025	5.64816e-05	0.0354439
															9430038I01Rik	-1.27149	45.7372	7.08702e-05	0.0485791			Camk2b	-1.93103	34.169	2.60092e-06	0.00277466
															1700030N03Rik	-1.27412	41.5586	7.52951e-05	0.0491283			Cdk5rap1	-2.68708	40.8595	2.88936e-11	1.54119e-07
															Ehbp1	-1.31741	105.36	1.41042e-06	0.00193256			Samd11	-4.28561	17.3604	2.89508e-07	0.000514745
															Gm42047	-1.34871	72.8892	2.12533e-06	0.00264739
															Cdk5rap1	-2.25576	56.8586	5.03682e-11	1.72536e-07
															Samd11	-2.64141	52.4723	1.49854e-13	1.02665e-09
[truncated: 90 more columns]
